# Supplementary material for: Genome-resolved evidence for functionally redundant communities and novel nitrogen fixers in the deyin-1 hydrothermal field, Mid-Atlantic Ridge
Source: Microbiome. 2022 Jan 19;10:8. doi: 10.1186/s40168-021-01202-x (PMC8767757; doi:10.1186/s40168-021-01202-x)
Supplement: Supplementary file 2 — Additional file 1:. Table S1 Information regarding the samples, metagenomes, and assemblies in the current study. Table S2 219 high-quality MAGs (a) and 615 MAGs (b) obtained in the current study. Table S3 Information regarding the functional gene abundance in the samples TVG10 (a), TVG11 (b), TVG12 (c), and TVG13 (d). The abundance of each gene harbored by each taxon is normalized by RPKM (mapped reads per kilobase scaffolds per million sequenced reads) method. Table S4 Information regarding the abundances of CAZymes and secreted CAZymes in the samples TVG10 (a), TVG11 (b), TVG12 (c), and TVG13 (d). The abundance of each gene harbored by each taxon is normalized by RPKM (mapped reads per kilobase scaffolds per million sequenced reads) method. Table S5 Taxonomic details of this study and reference active and inactive samples that were used in the Figure 2 and S7b. Table S6 The accession ID and taxonomic information of the NifH sequences used in Figure 5a. Supplementary Data 1 Phylogenetic tree of bacterial MAGs based on 120 bacterial marker genes in newick format. The values depicted on the branches are bootstrap values. Supplementary Data 2 Phylogenetic tree of archaeal MAGs based on 122 archaeal marker genes in newick format. The values depicted on the branches are bootstrap values. Supplementary Data 3 Phylogenetic tree of 16S rRNA genes in newick format. The values depicted on the branches are bootstrap values. Supplementary Data 4 Phylogenetic tree of MAGs based on 16 ribosomal protein sequences in newick format. The values depicted on the branches are bootstrap values. [file 40168_2021_1202_MOESM2_ESM.xlsx]

## Sheet: Table S1
Samples	Type	Longitude (°)	Latitude (°)	Depth (m)	pH	Total C (mg/g)	Total N (mg/g)	Total H (mg/g)	Total S (mg/g)	C/N ratio	Metagenome size (bp)	Assembly size (bp)	Avg. GC%
TVG10	Inactive chimney	−13.35629	−15.16565	2770	7.13±0.25	15.14±2.53	2.48±0.64	11.01±0.3	449.77±42.29	7.06±1.49	38131858500	1397010923	50.388
TVG11	Active chimney	−13.35588	−15.16598	2807	6.14±0.15	11.60±0.54	2.62±0.36	11.01±1.70	387.46±27.35	4.54±0.38	129337262100	4922242102	62.094
TVG12	Inactive chimney	−13.35603	−15.16605	2721	5.63±0.23	9.64±0.50	2.48±0.10	9.92±0.60	493.36±28.05	3.89±0.27	135490933500	4930787156	57.319
TVG13	Hydrothermal oxide	−13.35618	−15.16613	2730	7.30±0.27	19.16±0.91	2.85±0.15	10.95±0.41	104.72±14.303	6.73±0.13	30343462250	1112027126	50.731

## Sheet: Table S2a
Bins	Completeness	Contamination	Strain heterogeneity	Total Length (bp)	No. of scaffolds	No. of genes	Avg. GC%	RPKM value				Taxonomy according to NCBI	Taxonomy according to GTDB	Accession
								TVG10	TVG11	TVG12	TVG13
SZUA-3	80.85	2.23	0	3338442	488	3361	40.7782	2.07397	0	0	0.0929283	Flammeovirgaceae bacterium	d__Bacteria;p__Bacteroidota;c__Bacteroidia;o__Cytophagales;f__Cyclobacteriaceae;g__SZUA-3;s__SZUA-3 sp003232185	SAMN09239987
SZUA-4	77.61	1.36	50	3184435	497	3498	47.4964	0.632016	0	0	0.15183	Nitrospirae bacterium	d__Bacteria;p__Nitrospirota;c__Nitrospiria;o__Nitrospirales;f__UBA8639;g__UBA8639;s__UBA8639 sp003233615	SAMN09239988
SZUA-5	77.9	2.67	18.18	3078787	606	2930	59.7796	0.272645	0	0	0.0337799	Rhodanobacteraceae bacterium	d__Bacteria;p__Proteobacteria;c__Gammaproteobacteria;o__Xanthomonadales;f__SZUA-5;g__SZUA-5;s__SZUA-5 sp003233535	SAMN09239989
SZUA-6	82	2.4	33.33	2982119	416	3044	41.3024	0.689431	0	0	0.0103799	Spirochaetales bacterium	d__Bacteria;p__Spirochaetota;c__Spirochaetia;o__Spirochaetales;f__SZUA-6;g__SZUA-6;s__SZUA-6 sp003233545	SAMN09239990
SZUA-7	64.51	0.76	50	2044523	320	2045	35.2917	2.05316	0	0	0.0529354	Maribacter sp.	d__Bacteria;p__Bacteroidota;c__Bacteroidia;o__Flavobacteriales;f__Flavobacteriaceae;g__SZUA-7;s__SZUA-7 sp003232155	SAMN09239991
SZUA-8	61.77	0	0	1949716	372	2201	57.7745	1.95324	0	0	0.0832367	Rhizobiales bacterium	d__Bacteria;p__Proteobacteria;c__Alphaproteobacteria;o__Rhizobiales;f__SZUA-8;g__SZUA-8;s__SZUA-8 sp003232175	SAMN09239992
SZUA-11	54.33	0.6	50	1544429	255	1765	49.9228	0.868134	0	0	0.0156092	Ahrensia sp.	d__Bacteria;p__Proteobacteria;c__Alphaproteobacteria;o__Rhizobiales;f__Rhizobiaceae;g__R2A130;s__R2A130 sp003233475	SAMN09239995
SZUA-15	80.3	0	0	736150	52	820	31.2686	1.1793	0	0	0.048523	Candidatus Zambryskibacteria bacterium	d__Bacteria;p__Patescibacteria;c__Paceibacteria;o__UBA9983_A;f__Zambryskibacteraceae;g__WO2-35-19;s__WO2-35-19 sp003233455	SAMN09239999
SZUA-21	88.03	4.17	14.29	3887533	274	3915	41.6634	0.704207	0	0	0.101729	Gammaproteobacteria bacterium	d__Bacteria;p__Proteobacteria;c__Gammaproteobacteria;o__SZUA-21;f__SZUA-21;g__SZUA-21;s__SZUA-21 sp003233345	SAMN09240005
SZUA-22	66.24	2.79	40	3238918	577	3201	35.7665	0.840946	0	0	0.118488	Ignavibacteria bacterium	d__Bacteria;p__Bacteroidota;c__Ignavibacteria;o__Ignavibacteriales;f__Melioribacteraceae;g__SZUA-22;s__SZUA-22 sp003233295	SAMN09240006
SZUA-23	93.89	2.58	21.43	2664594	172	2542	56.3479	0.575318	0	0	0.0939606	Mizugakiibacter sp.	d__Bacteria;p__Proteobacteria;c__Gammaproteobacteria;o__Xanthomonadales;f__Rhodanobacteraceae;g__Metallibacterium;s__Metallibacterium sp003233305	SAMN09240007
SZUA-24	70.22	3.05	0	2603145	331	2730	44.9051	0.38829	0	0	0.122091	Gammaproteobacteria bacterium	d__Bacteria;p__Proteobacteria;c__Gammaproteobacteria;o__Thiohalomonadales;f__UBA6429;g__SZUA-24;s__SZUA-24 sp003233255	SAMN09240008
SZUA-26	97.62	0.84	0	2019487	157	2110	50.9401	0.503163	0	0	0.0490509	Zetaproteobacteria bacterium	d__Bacteria;p__Proteobacteria;c__Zetaproteobacteria;o__Mariprofundales;f__Mariprofundaceae;g__SZUA-26;s__SZUA-26 sp003233235	SAMN09240010
SZUA-33	95.22	1.28	50	5988447	440	4821	57.5862	0.536076	0	0	0.11182	Planctomycetaceae bacterium	d__Bacteria;p__Planctomycetota;c__Planctomycetes;o__Pirellulales;f__Pirellulaceae;g__SZUA-33;s__SZUA-33 sp003233175	SAMN09240017
SZUA-35	95.73	1.28	0	3712993	275	3754	60.255	0.508653	0	0	0.0186105	Acidimicrobiia bacterium	d__Bacteria;p__Actinobacteriota;c__Acidimicrobiia;o__Microtrichales;f__SZUA-35;g__SZUA-35;s__SZUA-35 sp003231975	SAMN09240019
SZUA-36	92.68	8.23	35.29	3194437	225	3076	54.2526	0.671981	0	0	1.02217	Oceanospirillales bacterium	d__Bacteria;p__Proteobacteria;c__Gammaproteobacteria;o__Xanthomonadales;f__SZUA-36;g__SZUA-36;s__SZUA-36 sp003233115	SAMN09240020
SZUA-37	63.79	1.72	0	2982273	290	3099	42.2712	0.409206	0	0	0.175354	Gammaproteobacteria bacterium	d__Bacteria;p__Proteobacteria;c__Gammaproteobacteria;o__Thiohalomonadales;f__UBA6429;g__SZUA-37;s__SZUA-37 sp003232015	SAMN09240021
SZUA-38	92.27	2.47	10	2888411	232	2723	55.3409	0.310244	0	0	0.0463321	Oceanospirillales bacterium	d__Bacteria;p__Proteobacteria;c__Gammaproteobacteria;o__Xanthomonadales;f__SZUA-38;g__SZUA-38;s__SZUA-38 sp003233095	SAMN09240022
SZUA-39	80.03	4.57	26.09	1670048	311	1876	50.9127	0.61019	0	0	0.0131796	Hellea balneolensis	d__Bacteria;p__Proteobacteria;c__Alphaproteobacteria;o__Caulobacterales;f__Maricaulaceae;g__Robiginitomaculum_A;s__Robiginitomaculum_A balneolensis	SAMN09240023
SZUA-41	88.84	4.02	4.17	3545694	383	3348	38.5351	0.495197	0	0	0.0775442	Gammaproteobacteria bacterium	d__Bacteria;p__Proteobacteria;c__Gammaproteobacteria;o__SZUA-21;f__SZUA-21;g__SZUA-41;s__SZUA-41 sp003233075	SAMN09240025
SZUA-42	88.44	0	0	2784871	79	2290	58.9873	0.567567	0	0	0.0843287	Planctomycetaceae bacterium	d__Bacteria;p__Planctomycetota;c__Planctomycetes;o__Pirellulales;f__Ga0077529;g__SZUA-42;s__SZUA-42 sp003233055	SAMN09240026
SZUA-46	64.96	0.85	0	836933	64	851	46.0006	0.352206	0	0	0.00917487	Candidatus Uhrbacteria bacterium	d__Bacteria;p__Patescibacteria;c__ABY1;o__SG8-24;f__2-12-FULL-60-25;g__SZUA-46;s__SZUA-46 sp003231955	SAMN09240030
SZUA-47	59.12	0.09	0	748264	85	842	37.9044	0.87603	0	0	0.0239761	Candidatus Saccharibacteria bacterium	d__Bacteria;p__Patescibacteria;c__Saccharimonadia;o__Saccharimonadales;f__SZUA-47;g__SZUA-47;s__SZUA-47 sp003231925	SAMN09240031
SZUA-51	57.75	1.29	20	2178388	317	2349	45.8366	1.29213	0	0	0.129193	Oceanospirillales bacterium	d__Bacteria;p__Proteobacteria;c__Gammaproteobacteria;o__Xanthomonadales;f__SZUA-36;g__SZUA-51;s__SZUA-51 sp003232965	SAMN09240035
SZUA-53	81.9	0.54	0	2532015	162	2138	36.2001	0.889753	0	0	0.016408	Bacteroidetes bacterium	d__Bacteria;p__Bacteroidota;c__Bacteroidia;o__Bacteroidales;f__F082;g__SZUA-53;s__SZUA-53 sp003232915	SAMN09240037
SZUA-55	58.68	0.57	100	1823127	376	1903	59.7369	0.629184	0	0	0.092514	Verrucomicrobiales bacterium	d__Bacteria;p__Verrucomicrobiota;c__Verrucomicrobiae;o__Verrucomicrobiales;f__DEV007;g__SZUA-55;s__SZUA-55 sp003232855	SAMN09240039
SZUA-60	81.06	2.29	60	1682070	322	1934	47.0759	24.4606	0	0	3.18904	Gammaproteobacteria bacterium	d__Bacteria;p__Proteobacteria;c__Gammaproteobacteria;o__UBA10353;f__BMS3Bbin11;g__BMS3Bbin11;s__BMS3Bbin11 sp002897635	SAMN09240044
SZUA-68	52.59	0	0	385391	111	488	44.7808	0.285126	0	0	0.0274818	bacterium	d__Bacteria;p__Patescibacteria;c__Paceibacteria;o__UBA9983;f__UBA9983;g__SZUA-82;s__	SAMN09240052
SZUA-71	89.55	4.81	31.03	3675592	689	3974	40.9845	0.907946	0	0	0.0659082	Paraglaciecola arctica	d__Bacteria;p__Proteobacteria;c__Gammaproteobacteria;o__Enterobacterales;f__Alteromonadaceae;g__Paraglaciecola;s__Paraglaciecola arctica_A	SAMN09240055
SZUA-72	88.52	6.56	19.44	4135933	669	4282	40.7328	0.835532	0	0	0.0350084	Flavobacteriales bacterium	d__Bacteria;p__Bacteroidota;c__Bacteroidia;o__Flavobacteriales;f__Flavobacteriaceae;g__SZUA-72;s__SZUA-72 sp003232435	SAMN09240056
SZUA-75	89.26	4.5	23.08	2735232	519	2999	50.2953	0.314992	0	0	0.0766554	Gammaproteobacteria bacterium	d__Bacteria;p__Proteobacteria;c__Gammaproteobacteria;o__GCA-001735895;f__GCA-001735895;g__GCA-001735895;s__GCA-001735895 sp003231795	SAMN09240059
SZUA-76	86.72	0.22	100	2659612	257	2732	47.5766	8.12545	0	0	0.0768849	Chromatiaceae bacterium	d__Bacteria;p__Proteobacteria;c__Gammaproteobacteria;o__SZUA-140;f__SZUA-140;g__SZUA-76;s__SZUA-76 sp003232725	SAMN09240060
SZUA-77	84.26	0	0	2057909	342	2382	45.8803	25.2709	0	0	0.0582141	Nitrospirae bacterium	d__Bacteria;p__Nitrospirota;c__Thermodesulfovibrionia;o__Thermodesulfovibrionales;f__JdFR-85;g__BMS3Bbin07;s__BMS3Bbin07 sp003232715	SAMN09240061
SZUA-78	63.32	2.14	33.33	1874177	590	2323	63.3207	3.63608	0	0	0.054309	Acidimicrobiia bacterium	d__Bacteria;p__Actinobacteriota;c__Acidimicrobiia;o__Microtrichales;f__UBA8592;g__;s__	SAMN09240062
SZUA-79	88.58	0	0	1539944	40	1509	37.1856	3.27676	0	0	0.0310312	bacterium	d__Bacteria;p__SZUA-79;c__SZUA-79;o__SZUA-79;f__SZUA-79;g__SZUA-79;s__SZUA-79 sp003232385	SAMN09240063
SZUA-82	71.08	0.16	0	726261	102	852	41.8359	3.37496	0	0	0.0291665	Candidatus Campbellbacteria bacterium	d__Bacteria;p__Patescibacteria;c__Paceibacteria;o__UBA9983;f__UBA9983;g__SZUA-82;s__SZUA-82 sp003231675	SAMN09240066
SZUA-87	94.02	1.28	0	2896267	163	2908	65.6529	1.50648	0	0	0.116461	Acidimicrobiia bacterium	d__Bacteria;p__Actinobacteriota;c__Acidimicrobiia;o__Microtrichales;f__UBA11606;g__SZUA-87;s__SZUA-87 sp003231645	SAMN09240071
SZUA-91	59.68	1.55	45.45	1996712	536	2557	54.8751	2.33313	0	0	0.576349	Gammaproteobacteria bacterium	d__Bacteria;p__Proteobacteria;c__Gammaproteobacteria;o__Thiohalobacterales;f__Thiohalobacteraceae;g__;s__	SAMN09240075
SZUA-100	77.13	3.25	13.33	2773992	645	3293	50.7518	1.40899	0	0	0.0330497	Aurantimonadaceae bacterium	d__Bacteria;p__Proteobacteria;c__Alphaproteobacteria;o__Rhizobiales;f__Rhizobiaceae;g__SZUA-100;s__SZUA-100 sp003232595	SAMN09240084
SZUA-101	56.3	1.1	28.57	2585454	826	3109	56.2649	0.208205	0	0	0.0263156	Gammaproteobacteria bacterium	d__Bacteria;p__Proteobacteria;c__Gammaproteobacteria;o__Pseudomonadales;f__HTCC2089;g__;s__	SAMN09240085
SZUA-102	82.88	2.55	76.92	2273105	511	2435	38.1616	0.438107	0	0	0.0353884	Flavobacteriales bacterium	d__Bacteria;p__Bacteroidota;c__Bacteroidia;o__Flavobacteriales;f__Flavobacteriaceae;g__Gilvibacter;s__Gilvibacter sp003229235	SAMN09240086
SZUA-104	59.22	0	0	857684	193	864	37.2425	0.300015	0	0	0.0405234	Candidatus Falkowbacteria bacterium	d__Bacteria;p__Patescibacteria;c__ABY1;o__BM507;f__GWE2-39-37;g__SZUA-104;s__SZUA-104 sp003231075	SAMN09240088
SZUA-110	76.86	2.63	0	3281369	842	3538	58.1513	0.270041	0	0	0.0411578	Gemmatimonadetes bacterium	d__Bacteria;p__Gemmatimonadota;c__Gemmatimonadetes;o__SG8-23;f__UBA6960;g__;s__	SAMN09240094
SZUA-114	52.66	0.09	100	448272	77	520	42.3921	0.376789	0	0	0.00813292	Candidatus Kaiserbacteria bacterium	d__Bacteria;p__Patescibacteria;c__Paceibacteria;o__UBA9983_A;f__UBA2163;g__C7867-001;s__C7867-001 sp003229135	SAMN09240098
SZUA-115	94.44	0.91	33.33	4991115	841	4751	63.1945	0.841207	0	0	0.0847892	Acidobacteria bacterium	d__Bacteria;p__Acidobacteriota;c__Thermoanaerobaculia;o__UBA5704;f__UBA5704;g__SZUA-115;s__SZUA-115 sp003231035	SAMN09240099
SZUA-116	79.82	2.5	36.36	2297233	252	2370	45.7962	0.749598	0	0	1.70472	Gammaproteobacteria bacterium	d__Bacteria;p__Proteobacteria;c__Gammaproteobacteria;o__SZUA-229;f__SZUA-229;g__SZUA-116;s__SZUA-116 sp003229115	SAMN09240100
SZUA-117	70.63	3.01	62.5	2582130	565	3042	54.0895	1.89223	0	0	0.203409	Woeseia sp.	d__Bacteria;p__Proteobacteria;c__Gammaproteobacteria;o__Woeseiales;f__Woeseiaceae;g__SZUA-117;s__SZUA-117 sp003229095	SAMN09240101
SZUA-121	75.46	2.2	0	1550957	461	1801	45.7523	1.21087	0	0	0.233557	Candidatus Omnitrophica bacterium	d__Bacteria;p__UBP18;c__UBA7526;o__;f__;g__;s__	SAMN09240105
SZUA-124	70.22	1.12	0	685135	83	683	35.1004	0.371878	0	0	0.0181162	Candidatus Magasanikbacteria bacterium	d__Bacteria;p__Patescibacteria;c__ABY1;o__Magasanikbacterales;f__UBA922;g__SZUA-124;s__SZUA-124 sp003230965	SAMN09240108
SZUA-125	77.72	5.17	0	570592	76	632	41.0954	0.624726	0	0	0.0113061	Candidatus Kaiserbacteria bacterium	d__Bacteria;p__Patescibacteria;c__Paceibacteria;o__UBA9983_A;f__UBA2163;g__C7867-001;s__C7867-001 sp003230945	SAMN09240109
SZUA-126	81.79	5.09	14.29	2048275	446	2302	46.6491	0.28276	0	0	0.0230484	Candidatus Dadabacteria bacterium	d__Bacteria;p__Dadabacteria;c__UBA1144;o__UBA2774;f__UBA2774;g__UBA2774;s__UBA2774 sp003229065	SAMN09240110
SZUA-127	92.4	1.72	25	1903917	143	1879	52.4811	0.343236	0	0	0.0387519	Kiritimatiellales bacterium	d__Bacteria;p__Verrucomicrobiota;c__Kiritimatiellae;o__Kiritimatiellales;f__UBA1859;g__SZUA-127;s__SZUA-127 sp003230915	SAMN09240111
SZUA-128	69.36	0.37	50	1821082	269	1927	47.2291	1.00472	0	0	0.0605071	Gammaproteobacteria bacterium	d__Bacteria;p__Proteobacteria;c__Gammaproteobacteria;o__SZUA-140;f__SZUA-140;g__SZUA-76;s__SZUA-76 sp003230195	SAMN09240112
SZUA-140	76.48	2.03	21.43	2898131	241	2962	47.9521	0.543581	0	0	1.33583	Gammaproteobacteria bacterium	d__Bacteria;p__Proteobacteria;c__Gammaproteobacteria;o__SZUA-140;f__SZUA-140;g__SZUA-140;s__SZUA-140 sp003230085	SAMN09240124
SZUA-142	89.21	4.23	6.67	4050521	534	4401	49.3884	0.435172	0	0	0.0297258	Gammaproteobacteria bacterium	d__Bacteria;p__Proteobacteria;c__Gammaproteobacteria;o__Pseudomonadales;f__HTCC2089;g__UBA4421;s__UBA4421 sp003230835	SAMN09240126
SZUA-146	80.89	2.46	10	3083539	452	3044	51.7047	0.29495	0	0	0.0471329	Gammaproteobacteria bacterium	d__Bacteria;p__Proteobacteria;c__Gammaproteobacteria;o__SZUA-146;f__SZUA-146;g__SZUA-146;s__SZUA-146 sp003228965	SAMN09240130
SZUA-147	68.12	3.07	12.5	3066266	244	3143	60.8302	0.604802	0	0	0.0913386	Alphaproteobacteria bacterium	d__Bacteria;p__Proteobacteria;c__Alphaproteobacteria;o__UBA6615;f__UBA6615;g__SZUA-147;s__SZUA-147 sp003230015	SAMN09240131
SZUA-148	94	2.51	11.11	2959736	194	2968	59.6219	0.74214	0	0	0.117745	Rhizobiales bacterium	d__Bacteria;p__Proteobacteria;c__Alphaproteobacteria;o__Rhizobiales;f__Methyloligellaceae;g__UBA2767;s__UBA2767 sp003228955	SAMN09240132
SZUA-149	77	1.73	66.67	2955557	585	2997	48.353	0.347552	0	0	0.0229032	bacterium	d__Bacteria;p__Bdellovibrionota_B;c__UBA2361;o__SZUA-149;f__SZUA-149;g__SZUA-149;s__SZUA-149 sp003230795	SAMN09240133
SZUA-150	93.29	2.12	28.57	2656963	116	2617	45.7072	0.630556	0	0	2.55022	Acidiferrobacteraceae bacterium	d__Bacteria;p__Proteobacteria;c__Gammaproteobacteria;o__Acidiferrobacterales;f__SZUA-150;g__SZUA-150;s__SZUA-150 sp003228915	SAMN09240134
SZUA-151	94.99	1.68	63.64	2614238	146	2777	51.0582	0.74551	0	0	0.0386385	Rhodobacterales bacterium	d__Bacteria;p__Proteobacteria;c__Alphaproteobacteria;o__Rhodobacterales;f__Rhodobacteraceae;g__UBA3077;s__UBA3077 sp003228875	SAMN09240135
SZUA-152	70.96	2.02	10	2211119	392	2295	48.6437	1.81179	0	0	0.23797	Gammaproteobacteria bacterium	d__Bacteria;p__Proteobacteria;c__Gammaproteobacteria;o__Thiohalomonadales;f__SZUA-152;g__SZUA-152;s__SZUA-152 sp003229995	SAMN09240136
SZUA-158	92.52	0.93	0	1749358	227	2119	38.9917	1.31968	0	0	0.0242787	Euryarchaeota archaeon	d__Archaea;p__Hydrothermarchaeota;c__Hydrothermarchaeia;o__Hydrothermarchaeales;f__BMS3B;g__BMS3B;s__BMS3B sp003229935	SAMN09240142
SZUA-160	87.5	0.9	0	1710270	107	1646	43.113	0.032057	0	0	0.51999	Chlamydiae bacterium	d__Bacteria;p__Verrucomicrobiota_A;c__Chlamydiia;o__Parachlamydiales;f__Ga0074140;g__SZUA-160;s__SZUA-160 sp003228815	SAMN09240144
SZUA-161	81.85	0	0	1697644	286	1821	54.0087	0.0058296	0	0	0.474597	Chloroflexi bacterium	d__Bacteria;p__Chloroflexota;c__Dehalococcoidia;o__SZUA-161;f__SZUA-161;g__SZUA-161;s__SZUA-161 sp003229915	SAMN09240145
SZUA-177	89.78	1.39	27.27	2042535	239	2249	43.0585	0.240128	0	0	0.660307	Nitrosospira sp.	d__Bacteria;p__Proteobacteria;c__Gammaproteobacteria;o__Burkholderiales;f__Nitrosomonadaceae;g__GCA-2721545;s__GCA-2721545 sp003230615	SAMN09240161
SZUA-178	76.38	2.58	80	1879676	321	2010	51.2118	0.0193825	0	0	1.01639	Proteobacteria bacterium	d__Bacteria;p__BMS3Abin14;c__BMS3Abin14;o__BMS3Abin14;f__BMS3Abin14;g__SZUA-178;s__SZUA-178 sp003229755	SAMN09240162
SZUA-179	61.27	0.08	100	1011061	131	1053	47.0554	0.00793375	0	0	0.423876	Candidatus Andersenbacteria bacterium	d__Bacteria;p__Patescibacteria;c__Andersenbacteria;o__UBA10190;f__UBA10190;g__SZUA-179;s__SZUA-179 sp003229735	SAMN09240163
SZUA-181	96.22	0.84	0	1877676	100	2015	55.2913	0.100336	0	0	0.500893	Zetaproteobacteria bacterium	d__Bacteria;p__Proteobacteria;c__Zetaproteobacteria;o__Mariprofundales;f__Mariprofundaceae;g__SZUA-181;s__SZUA-181 sp003228735	SAMN09240165
SZUA-182	65.43	2.56	66.67	1869467	373	2148	50.2217	0.045803	0	0	0.711487	bacterium	d__Bacteria;p__SZUA-182;c__SZUA-182;o__SZUA-182;f__SZUA-182;g__SZUA-182;s__SZUA-182 sp003230635	SAMN09240166
SZUA-185	94.47	3.96	50	3530347	128	3497	62.9813	0.0181801	0	0	1.08048	Chloroflexi bacterium	d__Bacteria;p__Chloroflexota;c__Dehalococcoidia;o__SM23-28-2;f__RBG-16-68-14;g__SZUA-185;s__SZUA-185 sp003228685	SAMN09240169
SZUA-186	76.87	1.59	0	1916113	220	2002	58.4196	0.254919	0	0	1.72811	Gammaproteobacteria bacterium	d__Bacteria;p__Proteobacteria;c__Gammaproteobacteria;o__Thiohalobacterales;f__Thiohalobacteraceae;g__SZUA-186;s__SZUA-186 sp003230545	SAMN09240170
SZUA-191	83.53	0.96	33.33	2572172	502	2742	46.7707	0.0382003	0	0	1.17368	bacterium	d__Bacteria;p__SZUA-182;c__SZUA-182;o__SZUA-182;f__SZUA-191;g__SZUA-191;s__SZUA-191 sp003230535	SAMN09240175
SZUA-194	78.95	3.17	61.11	2102945	616	2594	52.184	0.0475142	0	0	1.48174	Gammaproteobacteria bacterium	d__Bacteria;p__Proteobacteria;c__Gammaproteobacteria;o__GCA-001735895;f__GCA-001735895;g__;s__	SAMN09240178
SZUA-204	91.88	1.12	40	2086631	276	2140	53.808	0.0235634	0	0	1.46024	Proteobacteria bacterium	d__Bacteria;p__BMS3Abin14;c__BMS3Abin14;o__BMS3Abin14;f__BMS3Abin14;g__SZUA-204;s__SZUA-204 sp003228585	SAMN09240188
SZUA-210	54.66	0	0	735110	175	812	37.7904	0.0383547	0	0	0.307667	Candidatus Moranbacteria bacterium	d__Bacteria;p__Patescibacteria;c__Paceibacteria_A;o__Moranbacterales;f__2-12-FULL-40-10;g__BMS3ABIN15;s__	SAMN09240194
SZUA-212	91.22	3.75	52.63	3931927	681	3919	42.4043	0.1666	0	0	0.78206	Flammeovirgaceae bacterium	d__Bacteria;p__Bacteroidota;c__Bacteroidia;o__Cytophagales;f__Cyclobacteriaceae;g__SZUA-3;s__SZUA-3 sp003229495	SAMN09240196
SZUA-213	77.09	5.28	46.67	3162359	1011	3480	56.6878	0.0446774	0	0	0.51785	Bacteroidetes bacterium	d__Bacteria;p__Bacteroidota;c__Rhodothermia;o__Rhodothermales;f__;g__;s__	SAMN09240197
SZUA-215	83.36	4.55	16.67	2656272	416	2962	48.3065	0.0952242	0	0	0.776447	Nitrospirae bacterium	d__Bacteria;p__Nitrospirota;c__Nitrospiria;o__Nitrospirales;f__UBA8639;g__UBA8639;s__UBA8639 sp003228495	SAMN09240199
SZUA-217	78.89	2.69	10	2395337	480	2897	60.4704	0.0842743	0	0	2.54394	Acidimicrobiia bacterium	d__Bacteria;p__Actinobacteriota;c__Acidimicrobiia;o__UBA5794;f__ZC4RG35;g__SZUA-217;s__SZUA-217 sp003230435	SAMN09240201
SZUA-224	89.69	0.43	0	2566082	203	2435	41.0006	0.163566	0	0	0.870186	Nitrospirae bacterium	d__Bacteria;p__Nitrospinota;c__UBA9942;o__UBA9942;f__SZUA-224;g__SZUA-224;s__SZUA-224 sp003229375	SAMN09240208
SZUA-225	87.91	1.47	50	2366687	595	2632	63.8329	0.0322756	0	0	1.27684	Gemmatimonadetes bacterium	d__Bacteria;p__Gemmatimonadota;c__Gemmatimonadetes;o__SG8-23;f__UBA6960;g__;s__	SAMN09240209
SZUA-226	73.97	3.19	22.22	2106088	480	2384	50.2359	0.0214141	0	0	0.484984	Nitrospirae bacterium	d__Bacteria;p__Nitrospinota;c__Nitrospinia;o__Nitrospinales;f__Nitrospinaceae;g__SZUA-226;s__SZUA-226 sp003229345	SAMN09240210
SZUA-228	74.54	3.74	8.33	3393068	628	3677	57.872	0.164981	0	0	0.514119	Gammaproteobacteria bacterium	d__Bacteria;p__Proteobacteria;c__Gammaproteobacteria;o__Pseudomonadales;f__HTCC2089;g__SZUA-309;s__SZUA-309 sp003228415	SAMN09240212
SZUA-229	85.81	6.2	13.33	3092665	283	2901	42.5399	0.0906106	0	0	0.699346	Gammaproteobacteria bacterium	d__Bacteria;p__Proteobacteria;c__Gammaproteobacteria;o__SZUA-229;f__SZUA-229;g__SZUA-229;s__SZUA-229 sp003228405	SAMN09240213
SZUA-230	51.13	0	0	2061541	396	2101	42.477	0.0117764	0	0	0.308658	Flammeovirgaceae bacterium	d__Bacteria;p__Bacteroidota;c__Bacteroidia;o__Cytophagales;f__Cyclobacteriaceae;g__SZUA-230;s__SZUA-230 sp003228395	SAMN09240214
SZUA-232	65.52	0	0	1948296	112	1999	61.0499	0.105778	0	0	0.66928	Acidimicrobiia bacterium	d__Bacteria;p__Actinobacteriota;c__Acidimicrobiia;o__UBA5794;f__SZUA-232;g__SZUA-232;s__SZUA-232 sp003229305	SAMN09240216
SZUA-236	84.97	0	0	1270198	221	1626	47.5825	0.0112754	0	0	0.581317	Euryarchaeota archaeon	d__Archaea;p__Hydrothermarchaeota;c__Hydrothermarchaeia;o__Hydrothermarchaeales;f__SZUA-236;g__SZUA-236;s__SZUA-236 sp003230355	SAMN09240220
SZUA-237	65.82	1.76	33.33	1228833	350	1697	45.7611	0.0448619	0	0	1.73732	Euryarchaeota archaeon	d__Archaea;p__Hydrothermarchaeota;c__Hydrothermarchaeia;o__Hydrothermarchaeales;f__;g__;s__	SAMN09240221
SZUA-242	94.55	4.55	16.67	3235760	271	3163	57.8558	0	0.331939	0.119308	0	Nitrospirae bacterium	d__Bacteria;p__Nitrospirota;c__Thermodesulfovibrionia;o__SZUA-242;f__SZUA-242;g__SZUA-242;s__SZUA-242 sp003235715	SAMN09287790
SZUA-250	70.23	2.64	0	4193631	775	4073	65.4326	0	0.685579	0.130893	0	Planctomycetes bacterium	d__Bacteria;p__Planctomycetota;c__UBA1135;o__UBA2386;f__UBA2386;g__SZUA-250;s__SZUA-250 sp003235605	SAMN09287798
SZUA-252	93.41	3.85	75	2893087	159	2546	68.0555	0	0.85328	0.206949	0	Candidatus Eisenbacteria bacterium	d__Bacteria;p__Eisenbacteria;c__RBG-16-71-46;o__SZUA-252;f__SZUA-252;g__SZUA-252;s__SZUA-252 sp003235575	SAMN09287800
SZUA-254	84.58	6.21	73.33	2773539	269	2451	61.8534	0	0.376226	0.114819	0	Ignavibacteria bacterium	d__Bacteria;p__Bacteroidota;c__UBA10030;o__UBA10030;f__SZUA-254;g__SZUA-254;s__SZUA-254 sp003235555	SAMN09287802
SZUA-258	97.36	3.94	50	2137197	117	2246	64.7216	0	0.424177	0.109585	0	Acidimicrobiia bacterium	d__Bacteria;p__Actinobacteriota;c__Acidimicrobiia;o__UBA5794;f__UBA5794;g__SZUA-442;s__SZUA-442 sp003235475	SAMN09287806
SZUA-259	68.23	2.74	60	2109946	432	2201	62.2581	0	0.794943	0.180441	0	Nitrospirae bacterium	d__Bacteria;p__Nitrospinota;c__Nitrospinia;o__Nitrospinales;f__Nitrospinaceae;g__SZUA-259;s__SZUA-259 sp003235465	SAMN09287807
SZUA-261	73.03	2.7	18.18	1568594	257	1675	54.218	0	0.422611	0.126132	0	Nitrosomonadales bacterium	d__Bacteria;p__Proteobacteria;c__Gammaproteobacteria;o__Burkholderiales;f__Gallionellaceae;g__Gallionella;s__Gallionella sp003235435	SAMN09287809
SZUA-265	92.69	4.19	11.11	10421187	546	8798	63.6386	0	0.573921	0.0439113	0	Deltaproteobacteria bacterium	d__Bacteria;p__Myxococcota;c__Polyangia;o__Polyangiales;f__Polyangiaceae;g__SZUA-265;s__SZUA-265 sp003235365	SAMN09287813
SZUA-268	93.16	7.57	35.71	2632210	349	2729	59.5508	0	0.429553	0.14326	0	Nitrospirae bacterium	d__Bacteria;p__Nitrospinota;c__Nitrospinia;o__Nitrospinales;f__Nitrospinaceae;g__SZUA-259;s__SZUA-259 sp003246675	SAMN09287816
SZUA-270	96.54	0.37	0	2226063	107	2254	49.6187	0	0.187565	0.124057	0	Gammaproteobacteria bacterium	d__Bacteria;p__Proteobacteria;c__Gammaproteobacteria;o__UBA4486;f__UBA4486;g__SZUA-592;s__SZUA-592 sp003250975	SAMN09287818
SZUA-272	92.78	0.91	42.86	3264176	189	2874	57.3176	0	0.376747	0.111725	0	Gammaproteobacteria bacterium	d__Bacteria;p__Proteobacteria;c__Gammaproteobacteria;o__Pseudomonadales;f__Porticoccaceae;g__SZUA-272;s__SZUA-272 sp003235325	SAMN09287820
SZUA-287	89.62	5.57	35.29	3077939	290	2852	50.5998	0	0.154751	0.0515423	0	Ignavibacteria bacterium	d__Bacteria;p__Bacteroidota;c__UBA10030;o__UBA10030;f__UBA6906;g__SZUA-287;s__SZUA-287 sp003251275	SAMN09287835
SZUA-290	77.89	2.4	100	1942935	498	2192	48.43	0	0.250024	0.0682285	0	Chloroflexi bacterium	d__Bacteria;p__Chloroflexota;c__Dehalococcoidia;o__Dehalococcoidales;f__UBA2162;g__MGML01;s__	SAMN09287838
SZUA-301	99.09	7.73	36.36	3378962	252	3541	52.3262	0	0.346363	0.138702	0	Nitrospirae bacterium	d__Bacteria;p__Nitrospirota;c__Thermodesulfovibrionia;o__Thermodesulfovibrionales;f__UBA6898;g__UBA6898;s__UBA6898 sp003252075	SAMN09287849
SZUA-303	75.91	4.13	63.64	1766638	497	1934	60.4746	0	0.488676	0.0890738	0	Deltaproteobacteria bacterium	d__Bacteria;p__GWC2-55-46;c__GWC2-55-46;o__GWC2-55-46;f__;g__;s__	SAMN09287851
SZUA-307	88.66	3.7	46.15	4242993	383	4440	62.5383	0	0.475546	0.172399	0	Gammaproteobacteria bacterium	d__Bacteria;p__Proteobacteria;c__Gammaproteobacteria;o__Pseudomonadales;f__HTCC2089;g__SZUA-521;s__SZUA-521 sp003248125	SAMN09287855
SZUA-309	79.81	3.55	13.64	3472494	129	3328	64.436	0	0.633642	0.174504	0	Gammaproteobacteria bacterium	d__Bacteria;p__Proteobacteria;c__Gammaproteobacteria;o__Pseudomonadales;f__HTCC2089;g__SZUA-309;s__SZUA-309 sp003247835	SAMN09287857
SZUA-312	76.65	0.45	100	2689567	551	2863	49.919	0	0.25546	0.0631297	0	Nitrospirae bacterium	d__Bacteria;p__Nitrospirota;c__Nitrospiria;o__Nitrospirales;f__UBA8639;g__UBA8639;s__UBA8639 sp003235785	SAMN09287860
SZUA-318	98.9	5.49	40	5637846	344	4896	69.0734	0	0.975513	0.263491	0	Gemmatimonadetes bacterium	d__Bacteria;p__Gemmatimonadota;c__Gemmatimonadetes;o__SG8-23;f__UBA6960;g__SZUA-318;s__SZUA-318 sp003248075	SAMN09287866
SZUA-319	96.34	8.37	52.63	3994661	454	4164	58.3514	0	0.550264	0.299021	0	Candidatus Muproteobacteria bacterium	d__Bacteria;p__Proteobacteria;c__Gammaproteobacteria;o__Acidiferrobacterales;f__SPGG2;g__SZUA-472;s__SZUA-472 sp003251795	SAMN09287867
SZUA-320	92.31	1.1	0	3030465	309	2956	63.0392	0	0.301548	0.0857644	0	Gemmatimonadetes bacterium	d__Bacteria;p__Gemmatimonadota;c__Gemmatimonadetes;o__Gemmatimonadales;f__GWC2-71-9;g__SZUA-320;s__SZUA-320 sp003246755	SAMN09287868
SZUA-321	86.11	4.38	66.67	3024596	258	2956	71.4369	0	1.17701	0.222293	0	Chloroflexi bacterium	d__Bacteria;p__Chloroflexota_A;c__Ellin6529;o__CSP1-4;f__CSP1-4;g__UBA5189;s__UBA5189 sp003250155	SAMN09287869
SZUA-326	62.69	1.19	33.33	2118041	545	2087	61.5079	0	0.423984	0.107027	0	Bacteroidetes bacterium	d__Bacteria;p__Bacteroidota;c__Bacteroidia;o__AKYH767-A;f__OLB10;g__;s__	SAMN09287874
SZUA-336	71.86	1.94	0	5834899	68	4680	64.7403	0	0.686969	0.0556326	0	Proteobacteria bacterium	d__Bacteria;p__Myxococcota;c__UBA9160;o__SZUA-336;f__SZUA-336;g__SZUA-336;s__SZUA-336 sp003247575	SAMN09287884
SZUA-346	54.03	0	0	2028122	470	1986	56.1041	0	0.428316	0.112848	0	Phycisphaerales bacterium	d__Bacteria;p__Planctomycetota;c__Phycisphaerae;o__SG8-4;f__SG8-4;g__SG8-4;s__	SAMN09287894
SZUA-348	90.63	1.92	14.29	3265235	526	2962	43.3765	0	0.0752901	0.0809752	0	Bacteroidetes bacterium	d__Bacteria;p__Bacteroidota;c__Bacteroidia;o__Bacteroidales;f__BBW3;g__UBA5206;s__UBA5206 sp002412705	SAMN09287896
SZUA-350	92.31	3.42	0	2708663	237	2736	59.5118	0	0.430814	0.161766	0	Nitrospirae bacterium	d__Bacteria;p__Nitrospinota;c__Nitrospinia;o__Nitrospinales;f__Nitrospinaceae;g__SZUA-259;s__SZUA-259 sp003246675	SAMN09287898
SZUA-351	96.02	0.41	0	2685285	20	2431	67.0827	0	1.06591	0.430048	0	Alphaproteobacteria bacterium	d__Bacteria;p__Proteobacteria;c__Alphaproteobacteria;o__Rhodospirillales;f__Rhodospirillaceae;g__Alpha-05;s__Alpha-05 sp003246625	SAMN09287899
SZUA-352	97.04	1.14	0	2645725	233	2599	43.7937	0	0.0848728	0.144921	0	Spirochaetales bacterium	d__Bacteria;p__Spirochaetota;c__Spirochaetia;o__Sphaerochaetales;f__Sphaerochaetaceae;g__Sphaerochaeta;s__Sphaerochaeta sp003247345	SAMN09287900
SZUA-359	65.38	0.85	0	931448	4	945	50.7736	0	0.143692	0.192402	0	Candidatus Saccharibacteria bacterium	d__Bacteria;p__Patescibacteria;c__Saccharimonadia;o__Saccharimonadales;f__Saccharimonadaceae;g__SZUA-359;s__SZUA-359 sp003246575	SAMN09287907
SZUA-365	95.06	2.73	0	4108299	165	3281	60.1703	0	0.430619	0.282885	0	Bacteroidetes bacterium	d__Bacteria;p__Bacteroidota;c__SZUA-365;o__SZUA-365;f__SZUA-365;g__SZUA-365;s__SZUA-365 sp003246455	SAMN09287913
SZUA-368	78.47	2.27	75	3591923	552	3577	58.3745	0	0.263357	0.124414	0	Spirochaetaceae bacterium	d__Bacteria;p__Spirochaetota;c__Spirochaetia;o__Spirochaetales;f__Spirochaetaceae_B;g__SZUA-368;s__SZUA-368 sp003246505	SAMN09287916
SZUA-370	97.7	5.17	60	3381731	224	3061	67.7997	0	0.928841	0.420109	0	Spirochaetes bacterium	d__Bacteria;p__Spirochaetota;c__Spirochaetia;o__Treponematales;f__UBA12059;g__SZUA-370;s__SZUA-370 sp003247225	SAMN09287918
SZUA-371	78.38	4.62	22.22	3211598	315	2867	50.5533	0	0.185032	0.0966484	0	Lentisphaerae bacterium	d__Bacteria;p__Verrucomicrobiota;c__Lentisphaeria;o__Victivallales;f__SZUA-371;g__SZUA-371;s__SZUA-371 sp003246475	SAMN09287919
SZUA-373	95.62	1.48	33.33	3395220	248	3170	50.3556	0	0.184243	0.300938	0	Clostridia bacterium	d__Bacteria;p__Firmicutes_A;c__Clostridia;o__Christensenellales;f__CAG-138;g__UBA7703;s__UBA7703 sp003246365	SAMN09287921
SZUA-375	95.81	3.15	6.67	3127581	149	3038	52.4917	0	0.249283	0.263542	0	Malonomonas rubra	d__Bacteria;p__Desulfuromonadota;c__Desulfuromonadia;o__Desulfuromonadales;f__Geopsychrobacteraceae;g__Malonomonas;s__Malonomonas rubra_A	SAMN09287923
SZUA-377	94.58	3.5	80	3054657	163	2849	57.823	0	0.344975	0.151116	0	Spirochaetales bacterium	d__Bacteria;p__Spirochaetota;c__Spirochaetia;o__Treponematales;f__Treponemataceae;g__Spiro-10;s__Spiro-10 sp003246335	SAMN09287925
SZUA-378	76.65	0.94	0	3053232	76	2859	36.2083	0	0.0884396	0.170746	0	Clostridia bacterium	d__Bacteria;p__Firmicutes_A;c__Clostridia;o__Lachnospirales;f__Lachnospiraceae;g__SZUA-378;s__SZUA-378 sp003246295	SAMN09287926
SZUA-380	94.76	2.28	16.67	2997214	81	2568	63.4315	0	0.693694	0.312466	0	Kiritimatiellales bacterium	d__Bacteria;p__Verrucomicrobiota;c__Kiritimatiellae;o__Kiritimatiellales;f__UBA1859;g__SZUA-380;s__SZUA-380 sp003246265	SAMN09287928
SZUA-381	78.11	5.14	16.67	2742294	265	2586	40.962	0	0.0953332	0.146449	0	Crocinitomicaceae bacterium	d__Bacteria;p__Bacteroidota;c__Bacteroidia;o__Flavobacteriales;f__Crocinitomicaceae;g__SZUA-381;s__SZUA-381 sp003247185	SAMN09287929
SZUA-382	65.6	1.6	50	2693952	58	2508	32.53	0	0.0859472	0.359356	0	Spirochaetales bacterium	d__Bacteria;p__Spirochaetota;c__Spirochaetia;o__Spirochaetales;f__Spirochaetaceae_B;g__SZUA-382;s__SZUA-382 sp003247135	SAMN09287930
SZUA-383	95.38	0.35	100	2645226	221	2690	68.4007	0	0.736313	0.43306	0	Demequina lutea	d__Bacteria;p__Actinobacteriota;c__Actinobacteria;o__Actinomycetales;f__Demequinaceae;g__Demequina;s__Demequina lutea_A	SAMN09287931
SZUA-384	72.84	4.47	70	2608095	585	2758	49.5806	0	0.265135	0.140741	0	Deltaproteobacteria bacterium	d__Bacteria;p__Desulfobacterota;c__Syntrophobacteria;o__BM002;f__BM002;g__BM002;s__	SAMN09287932
SZUA-388	74.2	0.53	25	2421477	27	2179	33.7446	0	0.115053	0.349519	0	Flavobacterium haoranii	d__Bacteria;p__Bacteroidota;c__Bacteroidia;o__Flavobacteriales;f__Flavobacteriaceae;g__Flavobacterium;s__Flavobacterium haoranii_A	SAMN09287936
SZUA-401	65.48	2.26	80	1691072	120	1676	63.0587	0	0.742362	0.912324	0	Desulfuromonadaceae bacterium	d__Bacteria;p__Desulfuromonadota;c__Desulfuromonadia;o__Desulfuromonadales;f__SZUA-401;g__SZUA-401;s__SZUA-401 sp003246035	SAMN09287949
SZUA-404	64.55	2.64	12.5	1348559	295	1590	50.7017	0	0.215067	0.132164	0	Helicobacteraceae bacterium	d__Bacteria;p__Campylobacterota;c__Campylobacteria;o__Campylobacterales;f__Sulfurimonadaceae;g__;s__	SAMN09287952
SZUA-408	59.15	0.95	0	624711	71	674	47.3989	0	0.118116	0.102151	0	Candidatus Kaiserbacteria bacterium	d__Bacteria;p__Patescibacteria;c__Paceibacteria;o__UBA9983_A;f__UBA2163;g__OLB19;s__OLB19 sp003245875	SAMN09287956
SZUA-411	95.66	1.7	28.57	4915963	451	4130	44.7582	0	0.0971718	0.131915	0	Beggiatoa sp.	d__Bacteria;p__Proteobacteria;c__Gammaproteobacteria;o__Beggiatoales;f__Beggiatoaceae;g__SZUA-411;s__SZUA-411 sp003245895	SAMN09287959
SZUA-414	100	6.32	42.86	4433794	318	4204	46.6216	0	0.124565	0.221967	0	Spirochaetales bacterium	d__Bacteria;p__Spirochaetota;c__Spirochaetia;o__Spirochaetales;f__UBA9216;g__UBA9216;s__UBA9216 sp003245835	SAMN09287962
SZUA-415	87.74	7.32	12.5	2153027	133	2231	60.1571	0	0.495765	0.345492	0	Sulfuricurvum sp.	d__Bacteria;p__Campylobacterota;c__Campylobacteria;o__Campylobacterales;f__Sulfurimonadaceae;g__SZUA-415;s__SZUA-415 sp003245815	SAMN09287963
SZUA-416	90.24	1.48	66.67	3321387	353	3084	62.5098	0	0.438658	0.139986	0	Spirochaetales bacterium	d__Bacteria;p__Spirochaetota;c__Spirochaetia;o__Treponematales;f__Treponemataceae;g__Spiro-10;s__Spiro-10 sp003245785	SAMN09287964
SZUA-417	87.58	4.75	45.45	4028257	492	3862	42.2369	0	0.141915	0.73263	0	Sunxiuqinia sp.	d__Bacteria;p__Bacteroidota;c__Bacteroidia;o__Bacteroidales;f__Prolixibacteraceae;g__Mangrovibacterium;s__Mangrovibacterium sp003246935	SAMN09287965
SZUA-421	98.32	2.15	0	3745784	63	3078	47.325	0	0.143853	0.146638	0	bacterium	d__Bacteria;p__Planctomycetota;c__SZUA-567;o__SZUA-567;f__SZUA-567;g__SZUA-421;s__SZUA-421 sp003245715	SAMN09287969
SZUA-422	96.19	2.86	14.29	3586900	363	3089	42.4948	0	0.0826245	0.10469	0	Bacteroidetes bacterium	d__Bacteria;p__Bacteroidota;c__Bacteroidia;o__Bacteroidales;f__vadinHA17;g__SR-FBR-E99;s__SR-FBR-E99 sp003245695	SAMN09287970
SZUA-423	90.95	2.25	0	3566456	95	3390	41.1226	0	0.0981448	0.153727	0	Spirochaetes bacterium	d__Bacteria;p__Spirochaetota;c__UBA4802;o__UBA4802;f__UBA5550;g__SZUA-423;s__SZUA-423 sp003246895	SAMN09287971
SZUA-425	78.12	0	0	2592164	124	2407	39.74	0	0.0964221	0.0986337	0	Bacteriovoracaceae bacterium	d__Bacteria;p__Bdellovibrionota;c__Bacteriovoracia;o__Bacteriovoracales;f__Bacteriovoracaceae;g__SZUA-425;s__SZUA-425 sp003245675	SAMN09287973
SZUA-426	85.06	0.1	0	2497411	182	2312	62.9407	0	0.60705	0.14894	0	Treponema sp.	d__Bacteria;p__Spirochaetota;c__Spirochaetia;o__Treponematales;f__Treponemataceae_B;g__UBA12037;s__UBA12037 sp003245635	SAMN09287974
SZUA-427	98.88	5.06	16.67	2492525	167	2439	36.776	0	0.0886289	0.206125	0	Ilyobacter polytropus	d__Bacteria;p__Fusobacteriota;c__Fusobacteriia;o__Fusobacteriales;f__Fusobacteriaceae;g__Ilyobacter_A;s__Ilyobacter_A polytropus	SAMN09287975
SZUA-429	83.39	1.39	50	2304278	160	2315	46.1288	0	0.144435	0.188902	0	Alphaproteobacteria bacterium	d__Bacteria;p__Proteobacteria;c__Alphaproteobacteria;o__Micavibrionales;f__Micavibrionaceae;g__UBA1573;s__UBA1573 sp003245575	SAMN09287977
SZUA-430	58.98	1.52	50	1951355	376	2226	64.4325	0	0.791244	0.189897	0	Alphaproteobacteria bacterium	d__Bacteria;p__Proteobacteria;c__Alphaproteobacteria;o__UBA1301;f__UBA1301;g__SZUA-430;s__SZUA-430 sp003246795	SAMN09287978
SZUA-431	93.33	3.87	37.5	1853936	118	1771	37.1665	0	0.0889404	0.147842	0	Firmicutes bacterium	d__Bacteria;p__Firmicutes;c__Bacilli;o__Izemoplasmatales;f__UBA5603;g__4572-104;s__4572-104 sp003245625	SAMN09287979
SZUA-436	87.78	3.91	12.5	6702450	607	5233	65.8931	0	0.534788	0.2038	0	Victivallales bacterium	d__Bacteria;p__Verrucomicrobiota;c__Lentisphaeria;o__UBA1407;f__Lenti-02;g__Lenti-02;s__Lenti-02 sp003245525	SAMN09287984
SZUA-438	96.85	2.82	66.67	3280452	273	3094	60.388	0	0.290972	0.384199	0	Spirochaetales bacterium	d__Bacteria;p__Spirochaetota;c__Spirochaetia;o__Treponematales;f__Treponemataceae;g__Spiro-10;s__Spiro-10 sp003246765	SAMN09287986
SZUA-440	92.31	1.26	0	3154655	190	2932	63.0428	0	0.312223	0.100634	0	Gemmatimonadetes bacterium	d__Bacteria;p__Gemmatimonadota;c__Gemmatimonadetes;o__Gemmatimonadales;f__GWC2-71-9;g__SZUA-320;s__SZUA-320 sp003246755	SAMN09287988
SZUA-442	97.86	5.98	50	2129324	142	2259	64.6851	0	0.416091	0.122191	0	Acidimicrobiia bacterium	d__Bacteria;p__Actinobacteriota;c__Acidimicrobiia;o__UBA5794;f__UBA5794;g__SZUA-442;s__SZUA-442 sp003235475	SAMN09287990
SZUA-443	75.04	1.34	0	1886764	323	1967	56.0076	0	0.24954	0.0918303	0	Clostridia bacterium	d__Bacteria;p__Firmicutes_A;c__Clostridia;o__Oscillospirales;f__Oscillospiraceae;g__Oscillibacter;s__Oscillibacter sp003245395	SAMN09287991
SZUA-444	82.89	1.48	66.67	1429104	208	1549	36.897	0	0.0925702	1.97849	0	Clostridia bacterium	d__Bacteria;p__Firmicutes_A;c__Clostridia;o__Oscillospirales;f__Ruminococcaceae;g__SZUA-444;s__SZUA-444 sp003246805	SAMN09287992
SZUA-447	59.57	1.11	66.67	1871487	363	2114	59.8898	0	0.341007	0.23837	0	Azovibrio restrictus	d__Bacteria;p__Proteobacteria;c__Gammaproteobacteria;o__Burkholderiales;f__Rhodocyclaceae;g__Azovibrio;s__Azovibrio restrictus_A	SAMN09287995
SZUA-448	83.15	2.68	0	3569055	399	3143	42.2361	0	0.0962309	0.0878377	0	Clostridia bacterium	d__Bacteria;p__Firmicutes_A;c__Clostridia;o__Lachnospirales;f__Lachnospiraceae;g__SZUA-448;s__SZUA-448 sp003252135	SAMN09287996
SZUA-449	93.09	1.76	20	3023535	96	3017	27.9941	0	0.108836	0.313279	0	Arcobacter sp.	d__Bacteria;p__Campylobacterota;c__Campylobacteria;o__Campylobacterales;f__Arcobacteraceae;g__Halarcobacter;s__Halarcobacter sp003252105	SAMN09287997
SZUA-451	99.57	0.89	0	2924503	77	2872	50.9876	0	0.206063	0.170759	0	Epsilonproteobacteria bacterium	d__Bacteria;p__Campylobacterota;c__Campylobacteria;o__Campylobacterales;f__Sulfurovaceae;g__SZUA-451;s__SZUA-451 sp003252535	SAMN09287999
SZUA-452	89.09	2.73	0	2857618	146	2954	52.1526	0	0.283755	0.100761	0	Nitrospirae bacterium	d__Bacteria;p__Nitrospirota;c__Thermodesulfovibrionia;o__Thermodesulfovibrionales;f__UBA6898;g__UBA6898;s__UBA6898 sp003252075	SAMN09288000
SZUA-453	89.03	4.09	100	2791282	384	2772	48.8297	0	0.182363	0.612517	0	Desulfobacter postgatei	d__Bacteria;p__Desulfobacterota;c__Desulfobacteria;o__Desulfobacterales;f__Desulfobacteraceae;g__Desulfobacter;s__Desulfobacter postgatei_B	SAMN09288001
SZUA-455	95.6	5.69	57.14	2522814	183	2261	42.5756	0	0.109164	0.147775	0	Candidatus Delongbacteria bacterium	d__Bacteria;p__Delongbacteria;c__UBA4055;o__UBA4055;f__UBA4055;g__UBA4055;s__UBA4055 sp003252515	SAMN09288003
SZUA-457	74.39	0.76	33.33	2182312	438	2195	56.5312	0	0.209698	0.104977	0	Desulfovibrio desulfuricans	d__Bacteria;p__Desulfobacterota_A;c__Desulfovibrionia;o__Desulfovibrionales;f__Desulfovibrionaceae;g__Desulfovibrio;s__Desulfovibrio desulfuricans_B	SAMN09288005
SZUA-459	75.44	1.47	100	1642397	316	1782	47.4768	0	0.0934503	0.190841	0	Methanospirillum hungatei	d__Archaea;p__Halobacterota;c__Methanomicrobia;o__Methanomicrobiales;f__Methanospirillaceae;g__Methanospirillum;s__Methanospirillum hungatei_A	SAMN09288007
SZUA-467	98.24	2.32	0	4580717	118	3796	65.0767	0	0.753322	0.297575	0	Gammaproteobacteria bacterium	d__Bacteria;p__Proteobacteria;c__Gammaproteobacteria;o__Thiohalomonadales;f__Thiohalomonadaceae;g__SZUA-467;s__SZUA-467 sp003252455	SAMN09288015
SZUA-471	97.58	2.24	16.67	3928898	182	3335	46.4578	0	0.120811	0.671171	0	Bacteroidetes bacterium	d__Bacteria;p__Bacteroidota;c__Bacteroidia;o__Bacteroidales;f__UBA10428;g__UBA10428;s__UBA10428 sp003252385	SAMN09288019
SZUA-472	94.51	6.08	30.77	3672488	306	3740	58.1798	0	0.506251	0.282523	0	Candidatus Muproteobacteria bacterium	d__Bacteria;p__Proteobacteria;c__Gammaproteobacteria;o__Acidiferrobacterales;f__SPGG2;g__SZUA-472;s__SZUA-472 sp003251795	SAMN09288020
SZUA-473	97.04	0.89	100	3436273	203	3205	60.8966	0	0.350109	0.255973	0	Halodesulfovibrio sp.	d__Bacteria;p__Desulfobacterota_A;c__Desulfovibrionia;o__Desulfovibrionales;f__Desulfovibrionaceae;g__Halodesulfovibrio;s__Halodesulfovibrio sp003252375	SAMN09288021
SZUA-474	87.47	3.85	14.29	3421192	326	3272	34.2859	0	0.0693989	0.449611	0	Clostridia bacterium	d__Bacteria;p__Firmicutes_A;c__Clostridia;o__Acetivibrionales;f__Ruminiclostridiaceae_A;g__SZUA-474;s__SZUA-474 sp003251775	SAMN09288022
SZUA-475	94.41	3.15	0	3411741	15	2958	59.0916	0	0.316977	2.38048	0	Spirochaetales bacterium	d__Bacteria;p__Spirochaetota;c__Spirochaetia;o__Treponematales;f__Treponemataceae;g__Spiro-10;s__Spiro-10 sp003252395	SAMN09288023
SZUA-478	87.99	4.15	50	2384767	650	2680	58.0955	0	0.248305	0.0800429	0	Nitrospirae bacterium	d__Bacteria;p__Nitrospirota;c__Thermodesulfovibrionia;o__SZUA-242;f__SZUA-242;g__SZUA-242;s__SZUA-242 sp003235715	SAMN09288026
SZUA-484	73.29	2.2	57.14	1120822	338	1312	39.3386	0	0.0924312	0.0742991	0	Firmicutes bacterium	d__Bacteria;p__Firmicutes;c__Bacilli;o__Izemoplasmatales;f__Izemoplasmataceae;g__Izemoplasma_B;s__	SAMN09288032
SZUA-485	79.44	3.45	50	1106524	20	1164	42.5821	0	0.0823552	0.182043	0	bacterium	d__Bacteria;p__Patescibacteria;c__Paceibacteria;o__UBA9983_A;f__UBA2163;g__UBA12088;s__UBA12088 sp003252295	SAMN09288033
SZUA-486	71.78	0	0	906704	18	925	38.3879	0	0.136786	0.287895	0	bacterium	d__Bacteria;p__Patescibacteria;c__Paceibacteria_A;o__Moranbacterales;f__GWC2-37-73;g__SZUA-486;s__SZUA-486 sp003251635	SAMN09288034
SZUA-491	58.77	1.75	100	1861368	538	2107	71.3152	0	1.53484	0.421331	0	Deltaproteobacteria bacterium	d__Bacteria;p__Myxococcota;c__UBA9160;o__UBA9160;f__UBA9160;g__;s__	SAMN09288039
SZUA-493	98.04	1.09	25	4626420	130	4079	64.2354	0	0.454659	0.182654	0	Chromatiales bacterium	d__Bacteria;p__Proteobacteria;c__Gammaproteobacteria;o__Thiohalomonadales;f__Thiohalomonadaceae;g__SZUA-493;s__SZUA-493 sp003251535	SAMN09288041
SZUA-494	85.98	4.56	27.27	2999726	373	2849	53.6301	0	0.26972	0.14397	0	Kiritimatiellales bacterium	d__Bacteria;p__Verrucomicrobiota;c__Kiritimatiellae;o__Kiritimatiellales;f__UBA1859;g__SZUA-494;s__SZUA-494 sp003252225	SAMN09288042
SZUA-498	84.39	2.32	80	2717329	446	2940	45.3587	0	0.107795	1.50234	0	Tolumonas sp.	d__Bacteria;p__Proteobacteria;c__Gammaproteobacteria;o__Enterobacterales;f__Aeromonadaceae;g__Tolumonas;s__Tolumonas sp003251455	SAMN09288046
SZUA-500	80.35	5.6	52.94	2267874	285	2323	36.132	0	0.110163	0.540249	0	Rhodospirillales bacterium	d__Bacteria;p__Proteobacteria;c__Alphaproteobacteria;o__RF32;f__SZUA-500;g__SZUA-500;s__SZUA-500 sp003252195	SAMN09288048
SZUA-502	74.63	4.4	63.64	2225491	619	2486	44.5192	0	0.135671	3.92461	0	Sunxiuqinia dokdonensis	d__Bacteria;p__Bacteroidota;c__Bacteroidia;o__Bacteroidales;f__Prolixibacteraceae;g__Mangrovibacterium;s__	SAMN09288050
SZUA-521	88.57	3.95	35.29	3969168	253	4058	62.6301	0	0.42743	0.11656	0	Gammaproteobacteria bacterium	d__Bacteria;p__Proteobacteria;c__Gammaproteobacteria;o__Pseudomonadales;f__HTCC2089;g__SZUA-521;s__SZUA-521 sp003248125	SAMN09288069
SZUA-523	88.26	3.59	27.78	3508724	490	3554	63.3608	0	0.758738	0.565408	0	Marinobacterium sp.	d__Bacteria;p__Proteobacteria;c__Gammaproteobacteria;o__Pseudomonadales;f__Nitrincolaceae;g__Marinobacterium;s__Marinobacterium sp003250495	SAMN09288071
SZUA-524	93.81	2.86	0	3466989	168	2934	48.9052	0	0.115949	0.168781	0	Bacteroidetes bacterium	d__Bacteria;p__Bacteroidota;c__Bacteroidia;o__Bacteroidales;f__vadinHA17;g__SR-FBR-E99;s__SR-FBR-E99 sp003250475	SAMN09288072
SZUA-525	92.9	3.07	25	3381673	412	3259	50.5351	0	0.148174	0.0602055	0	Ignavibacteria bacterium	d__Bacteria;p__Bacteroidota;c__UBA10030;o__UBA10030;f__UBA6906;g__SZUA-287;s__SZUA-287 sp003251275	SAMN09288073
SZUA-526	83.84	2.91	25	3122135	586	3176	54.8287	0	0.455961	0.243159	0	Chloroflexi bacterium	d__Bacteria;p__Chloroflexota;c__Anaerolineae;o__Anaerolineales;f__UBA11579;g__UBA11579;s__UBA11579 sp003250455	SAMN09288074
SZUA-528	77.42	0.54	0	2982285	56	2367	41.5559	0	0.0887593	0.140059	0	Bacteroidetes bacterium	d__Bacteria;p__Bacteroidota;c__Bacteroidia;o__Bacteroidales;f__TTA-H9;g__GWE2-42-24;s__GWE2-42-24 sp003250395	SAMN09288076
SZUA-530	70.95	0.6	66.67	2422105	795	2701	41.4091	0	0.0968596	0.0881246	0	Ignavibacteria bacterium	d__Bacteria;p__Bacteroidota;c__Ignavibacteria;o__Ignavibacteriales;f__;g__;s__	SAMN09288078
SZUA-531	50.01	0	0	1311416	491	1581	63.3445	0	0.663309	0.177296	0	Deferrisoma camini	d__Bacteria;p__Deferrisomatota;c__Defferisomatia;o__Defferisomatales;f__BM512;g__;s__	SAMN09288079
SZUA-533	73.12	0	0	868382	61	995	40.9778	0	0.108131	0.107878	0	Candidatus Shapirobacteria bacterium	d__Bacteria;p__Patescibacteria;c__Microgenomatia;o__Shapirobacterales;f__UBA12405;g__SZUA-533;s__SZUA-533 sp003250375	SAMN09288081
SZUA-534	96.77	0.54	0	3702201	106	3124	35.3521	0	0.0874483	0.559982	0	Bacteroidetes bacterium	d__Bacteria;p__Bacteroidota;c__Bacteroidia;o__Bacteroidales;f__Salinivirgaceae;g__SZUA-534;s__SZUA-534 sp003250355	SAMN09288082
SZUA-536	93.82	4.96	42.86	3403936	433	3178	37.0528	0	0.0984318	2.04155	0	Paludibacter sp.	d__Bacteria;p__Bacteroidota;c__Bacteroidia;o__Bacteroidales;f__Paludibacteraceae;g__Paludibacter;s__Paludibacter sp003250325	SAMN09288084
SZUA-538	96.02	7.38	84.21	3129864	592	3418	68.62	0	1.49662	0.912141	0	Alphaproteobacteria bacterium	d__Bacteria;p__Proteobacteria;c__Alphaproteobacteria;o__Rhodospirillales;f__Rhodospirillaceae;g__Alpha-05;s__Alpha-05 sp003250275	SAMN09288086
SZUA-540	70.32	2.12	80	2993489	468	3127	57.6372	0	0.355984	0.619552	0	Desulfuromonadaceae bacterium	d__Bacteria;p__Desulfuromonadota;c__Desulfuromonadia;o__Desulfuromonadales;f__SZUA-540;g__SZUA-540;s__SZUA-540 sp003250235	SAMN09288088
SZUA-543	68.39	2.41	25	2228238	631	2316	61.5178	0	0.4118	0.0906963	0	Bacteroidetes bacterium	d__Bacteria;p__Bacteroidota;c__Bacteroidia;o__AKYH767-A;f__OLB10;g__;s__	SAMN09288091
SZUA-544	56.04	1.1	100	2206634	143	2150	69.8777	0	0.980664	0.243374	0	Gemmatimonadetes bacterium	d__Bacteria;p__Gemmatimonadota;c__Gemmatimonadetes;o__Gemmatimonadales;f__GWC2-71-9;g__SZUA-544;s__SZUA-544 sp003251175	SAMN09288092
SZUA-545	87.45	4.9	80	2058182	417	2414	54.485	0	0.253825	0.166548	0	Helicobacteraceae bacterium	d__Bacteria;p__Campylobacterota;c__Campylobacteria;o__Campylobacterales;f__SZUA-545;g__SZUA-545;s__SZUA-545 sp003250175	SAMN09288093
SZUA-546	66.67	0	0	1883916	140	1885	71.714	0	0.938791	0.185022	0	Chloroflexi bacterium	d__Bacteria;p__Chloroflexota_A;c__Ellin6529;o__CSP1-4;f__CSP1-4;g__UBA5189;s__UBA5189 sp003250155	SAMN09288094
SZUA-547	75.2	4.99	76.47	1863441	325	2088	66.576	0	1.42852	0.589884	0	Rhodobacteraceae bacterium	d__Bacteria;p__Proteobacteria;c__Alphaproteobacteria;o__Rhodobacterales;f__Rhodobacteraceae;g__SZUA-547;s__SZUA-547 sp003250135	SAMN09288095
SZUA-554	66.84	1.2	33.33	689724	225	803	36.5295	0	0.10439	0.0663185	0	Candidatus Dependentiae bacterium	d__Bacteria;p__Dependentiae;c__Babeliae;o__Babeliales;f__RVW-14;g__UASB124;s__	SAMN09288102
SZUA-560	98.92	4.3	0	4701889	101	3720	36.3244	0	0.0951	0.284397	0	Bacteroidales bacterium	d__Bacteria;p__Bacteroidota;c__Bacteroidia;o__Bacteroidales;f__ML635J-15;g__Bact-19;s__Bact-19 sp003249955	SAMN09288108
SZUA-561	98.39	1.61	0	4267881	326	3633	41.5139	0	0.0975681	0.414115	0	Bacteroidetes bacterium	d__Bacteria;p__Bacteroidota;c__Bacteroidia;o__Bacteroidales;f__UBA5342;g__SZUA-561;s__SZUA-561 sp003249935	SAMN09288109
SZUA-562	94.93	2.38	81.82	3074292	276	3177	65.3769	0	0.833379	0.628071	0	Rhodobacterales bacterium	d__Bacteria;p__Proteobacteria;c__Alphaproteobacteria;o__Rhodobacterales;f__Rhodobacteraceae;g__UBA6796;s__UBA6796 sp002452815	SAMN09288110
SZUA-567	84.85	1.08	0	3807361	291	3211	51.5753	0	0.176844	0.121462	0	bacterium	d__Bacteria;p__Planctomycetota;c__SZUA-567;o__SZUA-567;f__SZUA-567;g__SZUA-567;s__SZUA-567 sp003249795	SAMN09288115
SZUA-569	97.33	2.46	60	1469955	162	1528	37.3991	0	0.0939796	0.177237	0	Acholeplasmatales bacterium	d__Bacteria;p__Firmicutes;c__Bacilli;o__Acholeplasmatales;f__Acholeplasmataceae;g__UBA2284;s__UBA2284 sp003249785	SAMN09288117
SZUA-575	80.16	2.41	40	3736504	182	3391	45.8537	0	0.133264	0.270041	0	Desulfobulbaceae bacterium	d__Bacteria;p__Desulfobacterota;c__Desulfobulbia;o__Desulfobulbales;f__Desulfocapsaceae;g__SZUA-575;s__SZUA-575 sp003249645	SAMN09288123
SZUA-576	89.96	4.11	62.5	3586122	493	3819	59.0462	0	0.46195	0.70583	0	Propionivibrio sp.	d__Bacteria;p__Proteobacteria;c__Gammaproteobacteria;o__Burkholderiales;f__Rhodocyclaceae;g__Propionivibrio;s__Propionivibrio sp003249625	SAMN09288124
SZUA-580	57.47	1.35	0	3364391	682	3229	62.8146	0	0.446916	0.106185	0	Deltaproteobacteria bacterium	d__Bacteria;p__Myxococcota;c__Polyangia;o__HGW-17;f__HGW-17;g__SZUA-580;s__SZUA-580 sp003249585	SAMN09288128
SZUA-582	86.68	2.5	33.33	3109809	389	2836	37.7778	0	0.0993277	1.05043	0	Bacteroidales bacterium	d__Bacteria;p__Bacteroidota;c__Bacteroidia;o__Bacteroidales;f__Marinilabiliaceae;g__SZUA-582;s__SZUA-582 sp003251015	SAMN09288130
SZUA-584	94.41	4.37	40	2969418	130	3052	47.5557	0	0.134382	0.503299	0	Clostridia bacterium	d__Bacteria;p__Firmicutes_A;c__Clostridia;o__Christensenellales;f__SZUA-584;g__SZUA-584;s__SZUA-584 sp003249555	SAMN09288132
SZUA-587	79.55	3.7	40	2730986	317	2411	42.568	0	0.0899329	0.186956	0	Bacteroidales bacterium	d__Bacteria;p__Bacteroidota;c__Bacteroidia;o__Bacteroidales;f__Bacteroidaceae;g__Bacteroides;s__Bacteroides graminisolvens	SAMN09288135
SZUA-592	96.03	0.59	0	2303127	40	2251	49.32	0	0.183237	0.129666	0	Gammaproteobacteria bacterium	d__Bacteria;p__Proteobacteria;c__Gammaproteobacteria;o__UBA4486;f__UBA4486;g__SZUA-592;s__SZUA-592 sp003250975	SAMN09288140
SZUA-601	61.36	0	0	1276442	218	1343	46.6248	0	0.131533	0.0892924	0	Alphaproteobacteria bacterium	d__Bacteria;p__Proteobacteria;c__Alphaproteobacteria;o__Micavibrionales;f__GCA-2720935;g__SZUA-601;s__SZUA-601 sp003250865	SAMN09288149
SZUA-605	71.43	1.1	100	671213	39	678	35.419	0	0.105921	0.171839	0	Alphaproteobacteria bacterium	d__Bacteria;p__Proteobacteria;c__Alphaproteobacteria;o__Rs-D84;f__SZUA-605;g__SZUA-605;s__SZUA-605 sp003250835	SAMN09288153
SZUA-606	87.91	5.36	9.09	7017176	1053	6527	68.7608	0	0.752919	0.194743	0	Archangium sp.	d__Bacteria;p__Myxococcota;c__Myxococcia;o__Myxococcales;f__Myxococcaceae;g__;s__	SAMN09288154
SZUA-609	98.37	5.43	10	4552060	71	3654	35.9347	0	0.0885328	0.756288	0	Bacteroidales bacterium	d__Bacteria;p__Bacteroidota;c__Bacteroidia;o__Bacteroidales;f__Marinilabiliaceae;g__SZUA-609;s__SZUA-609 sp003249255	SAMN09288157
SZUA-610	91.01	1.38	50	4243302	42	3537	40.9775	0	0.0918702	0.226684	0	Clostridia bacterium	d__Bacteria;p__Firmicutes_A;c__Clostridia;o__Lachnospirales;f__Lachnospiraceae;g__SZUA-448;s__SZUA-448 sp003249225	SAMN09288158
SZUA-611	85.09	6.58	22.73	3168816	102	3124	66.9015	0	1.01373	0.701442	0	Rhodobacterales bacterium	d__Bacteria;p__Proteobacteria;c__Alphaproteobacteria;o__Rhodobacterales;f__Rhodobacteraceae;g__SZUA-611;s__SZUA-611 sp003249215	SAMN09288159
SZUA-615	91.17	8.06	28.57	3535423	497	3585	45.3558	0	0.150793	0.425189	0	Desulfobulbaceae bacterium	d__Bacteria;p__Desulfobacterota;c__Desulfobulbia;o__Desulfobulbales;f__Desulfurivibrionaceae;g__DB1;s__DB1 sp003249165	SAMN09288163

## Sheet: Table S2b
Bins	Completeness	Contamination	Strain heterogeneity	Total Length (bp)	N50	L50	No. of scaffolds	No. of genes	Avg. GC%	RPKM value				Taxonomy according to NCBI	Accession
										TVG10	TVG11	TVG12	TVG13
SZUA-1	25.36	0.66	0	935305	7656	33	133	901	39.2306	0.437058	0	0	0.0311306	Flavobacteriaceae bacterium	SAMN09239985
SZUA-2	29.78	7.74	28.57	731071	3208	89	218	933	51.6301	0.72938	0	0	0.0230467	Hellea balneolensis	SAMN09239986
SZUA-3	80.85	2.23	0	3338442	8429	113	488	3361	40.7782	2.07397	0	0	0.0929283	Flammeovirgaceae bacterium	SAMN09239987
SZUA-4	77.61	1.36	50	3184435	7694	133	497	3498	47.4964	0.632016	0	0	0.15183	Nitrospirae bacterium	SAMN09239988
SZUA-5	77.9	2.67	18.18	3078787	5582	187	606	2930	59.7796	0.272645	0	0	0.0337799	Rhodanobacteraceae bacterium	SAMN09239989
SZUA-6	82	2.4	33.33	2982119	9253	105	416	3044	41.3024	0.689431	0	0	0.0103799	Spirochaetales bacterium	SAMN09239990
SZUA-7	64.51	0.76	50	2044523	7183	88	320	2045	35.2917	2.05316	0	0	0.0529354	Maribacter sp.	SAMN09239991
SZUA-8	61.77	0	0	1949716	5654	107	372	2201	57.7745	1.95324	0	0	0.0832367	Rhizobiales bacterium	SAMN09239992
SZUA-9	40.83	1.29	12.5	1135813	4886	78	242	1288	43.5603	0.585765	0	0	0.101909	Gammaproteobacteria bacterium	SAMN09239993
SZUA-10	29.61	2.93	25	1127857	3777	100	286	1013	34.9105	0.468624	0	0	0.104447	Ignavibacteria bacterium	SAMN09239994
SZUA-11	54.33	0.6	50	1544429	6952	69	255	1765	49.9228	0.868134	0	0	0.0156092	Ahrensia sp.	SAMN09239995
SZUA-12	47.32	0.76	42.86	1393569	3993	127	348	1608	56.2222	0.25137	0	0	0.0315946	Alphaproteobacteria bacterium	SAMN09239996
SZUA-13	54.55	2.56	40	1297053	4960	87	276	1444	35.6681	0.556031	0	0	0.0288671	Candidatus Gastranaerophilales bacterium	SAMN09239997
SZUA-14	44.52	1.88	83.33	1116612	4339	89	261	1215	41.6022	2.16362	0	0	0.0171294	Bacteroidetes bacterium	SAMN09239998
SZUA-15	80.3	0	0	736150	33327	8	52	820	31.2686	1.1793	0	0	0.048523	Candidatus Zambryskibacteria bacterium	SAMN09239999
SZUA-16	32.43	0	0	459898	4466	34	105	530	27.5444	1.25682	0	0	0.0462472	Candidatus Nomurabacteria bacterium	SAMN09240000
SZUA-17	32.3	1.12	0	394933	9798	14	52	432	35.3037	0.493865	0	0	0.0863469	Candidatus Campbellbacteria bacterium	SAMN09240001
SZUA-18	25.78	0	0	246382	3420	27	68	288	38.4955	0.180029	0	0	0.016837	Candidatus Peregrinibacteria bacterium	SAMN09240002
SZUA-19	60.86	9.77	18.18	3246524	7580	141	506	3048	56.859	1.15898	0	0	0.17822	Planctomycetes bacterium	SAMN09240003
SZUA-20	58.42	5.13	16.67	3422731	6777	150	568	3785	60.445	1.12643	0	0	0.0355692	Acidimicrobiia bacterium	SAMN09240004
SZUA-21	88.03	4.17	14.29	3887533	23010	55	274	3915	41.6634	0.704207	0	0	0.101729	Gammaproteobacteria bacterium	SAMN09240005
SZUA-22	66.24	2.79	40	3238918	6426	159	577	3201	35.7665	0.840946	0	0	0.118488	Ignavibacteria bacterium	SAMN09240006
SZUA-23	93.89	2.58	21.43	2664594	27119	30	172	2542	56.3479	0.575318	0	0	0.0939606	Mizugakiibacter sp.	SAMN09240007
SZUA-24	70.22	3.05	0	2603145	10053	78	331	2730	44.9051	0.38829	0	0	0.122091	Gammaproteobacteria bacterium	SAMN09240008
SZUA-25	62.81	8.28	44.44	1821865	6124	104	327	1969	55.9101	0.861263	0	0	0.0851548	Devosia sp.	SAMN09240009
SZUA-26	97.62	0.84	0	2019487	17687	39	157	2110	50.9401	0.503163	0	0	0.0490509	Zetaproteobacteria bacterium	SAMN09240010
SZUA-27	57.79	2.65	44.44	1918397	14858	38	187	1994	58.4431	0.561814	0	0	0.0659113	Rhizobiales bacterium	SAMN09240011
SZUA-28	43.22	4.14	14.81	1722554	4193	145	419	2001	56.9501	1.17944	0	0	0.0436379	Parvularcula sp.	SAMN09240012
SZUA-29	28.41	3.66	0	1187741	3476	130	332	1363	51.0805	0.304356	0	0	0.120015	Gammaproteobacteria bacterium	SAMN09240013
SZUA-30	42.54	6.98	0	895549	5454	51	174	1072	42.3377	0.250784	0	0	0.0750026	Candidatus Saccharibacteria bacterium	SAMN09240014
SZUA-31	31.95	0.1	0	847033	4209	73	206	981	54.6471	0.676911	0	0	0.0619555	Devosia sp.	SAMN09240015
SZUA-32	38.62	8.74	33.33	3757275	4548	266	835	4132	54.0056	2.13072	0	0	0.148623	Planctomycetaceae bacterium	SAMN09240016
SZUA-33	95.22	1.28	50	5988447	18704	100	440	4821	57.5862	0.536076	0	0	0.11182	Planctomycetaceae bacterium	SAMN09240017
SZUA-34	27.76	0	0	302191	4517	24	67	335	43.9864	0.251777	0	0	0.00954248	Candidatus Kaiserbacteria bacterium	SAMN09240018
SZUA-35	95.73	1.28	0	3712993	19949	57	275	3754	60.255	0.508653	0	0	0.0186105	Acidimicrobiia bacterium	SAMN09240019
SZUA-36	92.68	8.23	35.29	3194437	25488	39	225	3076	54.2526	0.671981	0	0	1.02217	Oceanospirillales bacterium	SAMN09240020
SZUA-37	63.79	1.72	0	2982273	13713	74	290	3099	42.2712	0.409206	0	0	0.175354	Gammaproteobacteria bacterium	SAMN09240021
SZUA-38	92.27	2.47	10	2888411	18053	52	232	2723	55.3409	0.310244	0	0	0.0463321	Oceanospirillales bacterium	SAMN09240022
SZUA-39	80.03	4.57	26.09	1670048	5899	94	311	1876	50.9127	0.61019	0	0	0.0131796	Hellea balneolensis	SAMN09240023
SZUA-40	42.6	9.3	58.33	4392452	4166	356	1054	4869	53.8308	3.29908	0	0	0.192729	Planctomycetaceae bacterium	SAMN09240024
SZUA-41	88.84	4.02	4.17	3545694	13093	88	383	3348	38.5351	0.495197	0	0	0.0775442	Gammaproteobacteria bacterium	SAMN09240025
SZUA-42	88.44	0	0	2784871	66981	14	79	2290	58.9873	0.567567	0	0	0.0843287	Planctomycetaceae bacterium	SAMN09240026
SZUA-43	37.53	4.05	0	1161213	3477	120	319	1194	31.4559	0.286571	0	0	0.0576057	Flavobacteriaceae bacterium	SAMN09240027
SZUA-44	34.91	9.45	16.67	849164	4581	58	184	1011	59.7274	0.765746	0	0	0.659638	Acidimicrobiia bacterium	SAMN09240028
SZUA-45	28.87	0	0	807098	4163	65	192	1001	46.5614	1.5437	0	0	0.0173794	Devosia sp.	SAMN09240029
SZUA-46	64.96	0.85	0	836933	23644	13	64	851	46.0006	0.352206	0	0	0.00917487	Candidatus Uhrbacteria bacterium	SAMN09240030
SZUA-47	59.12	0.09	0	748264	13000	18	85	842	37.9044	0.87603	0	0	0.0239761	Candidatus Saccharibacteria bacterium	SAMN09240031
SZUA-48	25.92	2.03	0	367715	3327	43	107	448	50.63	0.171164	0	0	0.0148552	Parachlamydiaceae bacterium	SAMN09240032
SZUA-49	43.73	6.03	50	3462411	5875	156	640	3794	47.026	0.667912	0	0	0.0357517	Rhizobiales bacterium	SAMN09240033
SZUA-50	57.08	5.21	0	3281945	19361	47	305	3208	62.9287	0.415987	0	0	0.0675148	Gemmatimonadetes bacterium	SAMN09240034
SZUA-51	57.75	1.29	20	2178388	8345	78	317	2349	45.8366	1.29213	0	0	0.129193	Oceanospirillales bacterium	SAMN09240035
SZUA-52	44.86	0.07	100	2932705	4181	248	708	3061	50.4967	0.374839	0	0	0.0459596	Planctomycetaceae bacterium	SAMN09240036
SZUA-53	81.9	0.54	0	2532015	25029	33	162	2138	36.2001	0.889753	0	0	0.016408	Bacteroidetes bacterium	SAMN09240037
SZUA-54	49.76	1.74	57.14	2030516	4781	138	443	2115	41.5298	0.681752	0	0	0.0134692	Oceanospirillales bacterium	SAMN09240038
SZUA-55	58.68	0.57	100	1823127	5022	125	376	1903	59.7369	0.629184	0	0	0.092514	Verrucomicrobiales bacterium	SAMN09240039
SZUA-56	49.74	3.79	5.56	1666394	4052	145	407	1874	48.9405	0.290614	0	0	1.01427	Thiotrichales bacterium	SAMN09240040
SZUA-57	30.7	2.36	7.14	1230554	4631	91	271	1352	51.4216	0.391756	0	0	0.144794	Gammaproteobacteria bacterium	SAMN09240041
SZUA-58	28.97	2.39	16.67	1212182	3642	128	332	1475	49.2947	0.324699	0	0	0.0191807	Sphingomonadales bacterium	SAMN09240042
SZUA-59	58.79	2.38	50	1695588	3276	178	538	1898	49.9947	0.28909	0	0	0.0643489	Verrucomicrobiales bacterium	SAMN09240043
SZUA-60	81.06	2.29	60	1682070	6784	80	322	1934	47.0759	24.4606	0	0	3.18904	Gammaproteobacteria bacterium	SAMN09240044
SZUA-61	40.67	7.61	4.35	1534444	2375	238	654	1943	61.1535	0.584123	0	0	0.109431	Rhizobiales bacterium	SAMN09240045
SZUA-62	31.61	6.9	0	1408906	2486	198	564	1820	47.8945	0.616407	0	0	0.0194878	Devosia sp.	SAMN09240046
SZUA-63	50.28	3.43	20	957840	2634	141	380	1241	39.8192	0.291509	0	0	0.105035	Candidatus Dadabacteria bacterium	SAMN09240047
SZUA-64	32.26	0.34	50	1034857	3241	105	342	1335	58.1443	1.10703	0	0	0.0408982	Henriciella sp.	SAMN09240048
SZUA-65	56.44	5.45	0	863947	6143	45	164	1029	44.9066	0.22873	0	0	0.0241225	Candidatus Saccharibacteria bacterium	SAMN09240049
SZUA-66	41.05	0	0	677908	2647	96	262	887	54.9988	0.21399	0	0	0.0254374	Proteobacteria bacterium	SAMN09240050
SZUA-67	25.84	3.37	69.23	582282	3135	65	204	740	55.1284	0.715231	0	0	0.0357912	Aurantimonadaceae bacterium	SAMN09240051
SZUA-68	52.59	0	0	385391	4011	33	111	488	44.7808	0.285126	0	0	0.0274818	bacterium	SAMN09240052
SZUA-69	39.47	1.72	0	384529	4157	34	108	481	38.2627	0.22384	0	0	0.111191	Candidatus Yonathbacteria bacterium	SAMN09240053
SZUA-70	49.6	3.45	0	328899	13822	11	36	343	39.8974	0.276471	0	0	0.00883022	Candidatus Kaiserbacteria bacterium	SAMN09240054
SZUA-71	89.55	4.81	31.03	3675592	6927	155	689	3974	40.9845	0.907946	0	0	0.0659082	Paraglaciecola arctica	SAMN09240055
SZUA-72	88.52	6.56	19.44	4135933	8179	139	669	4282	40.7328	0.835532	0	0	0.0350084	Flavobacteriales bacterium	SAMN09240056
SZUA-73	60.11	9.68	44.44	2094952	10258	50	372	2196	41.2029	1.90236	0	0	0.018376	Bacteroidetes bacterium	SAMN09240057
SZUA-74	67.96	8.78	66.67	1970926	4077	150	564	2205	42.6232	2.83817	0	0	0.0188426	Bacteroidetes bacterium	SAMN09240058
SZUA-75	89.26	4.5	23.08	2735232	6924	119	519	2999	50.2953	0.314992	0	0	0.0766554	Gammaproteobacteria bacterium	SAMN09240059
SZUA-76	86.72	0.22	100	2659612	17758	49	257	2732	47.5766	8.12545	0	0	0.0768849	Chromatiaceae bacterium	SAMN09240060
SZUA-77	84.26	0	0	2057909	8168	75	342	2382	45.8803	25.2709	0	0	0.0582141	Nitrospirae bacterium	SAMN09240061
SZUA-78	63.32	2.14	33.33	1874177	3487	171	590	2323	63.3207	3.63608	0	0	0.054309	Acidimicrobiia bacterium	SAMN09240062
SZUA-79	88.58	0	0	1539944	59897	7	40	1509	37.1856	3.27676	0	0	0.0310312	bacterium	SAMN09240063
SZUA-80	34.48	0.34	100	716037	1984	160	365	1008	50.3903	0.365512	0	0	0.0204986	Sphingomonadales bacterium	SAMN09240064
SZUA-81	27.72	0	0	940569	2263	160	417	1217	53.0991	0.202677	0	0	0.024067	Anaerolineae bacterium	SAMN09240065
SZUA-82	71.08	0.16	0	726261	10444	25	102	852	41.8359	3.37496	0	0	0.0291665	Candidatus Campbellbacteria bacterium	SAMN09240066
SZUA-83	27.35	3.45	0	327685	2030	73	166	424	51.6221	0.175307	0	0	0.019423	Parachlamydiaceae bacterium	SAMN09240067
SZUA-84	29.92	1.5	85.71	569048	2434	80	229	806	60.5979	2.96524	0	0	0.0955586	Gammaproteobacteria bacterium	SAMN09240068
SZUA-85	55.81	1.71	50	543006	12300	15	62	604	45.0373	0.564455	0	0	0.0282369	Candidatus Kaiserbacteria bacterium	SAMN09240069
SZUA-86	26.38	0.16	100	200563	2686	25	73	228	44.0934	0.287254	0	0	0.00784616	Candidatus Kaiserbacteria bacterium	SAMN09240070
SZUA-87	94.02	1.28	0	2896267	39559	24	163	2908	65.6529	1.50648	0	0	0.116461	Acidimicrobiia bacterium	SAMN09240071
SZUA-88	44.04	9.41	29.17	1653471	2982	180	571	1781	36.7084	0.477933	0	0	0.0982843	Flammeovirgaceae bacterium	SAMN09240072
SZUA-89	51.45	6.97	4.26	2313409	3591	201	702	2793	59.6754	0.440763	0	0	0.117311	Rhizobiales bacterium	SAMN09240073
SZUA-90	27.74	3.45	0	772755	2041	159	375	1005	48.2496	0.311454	0	0	0.676836	Thiotrichales bacterium	SAMN09240074
SZUA-91	59.68	1.55	45.45	1996712	4141	152	536	2557	54.8751	2.33313	0	0	0.576349	Gammaproteobacteria bacterium	SAMN09240075
SZUA-92	65.58	6.22	13.79	1783450	8442	63	288	1853	57.5244	0.88197	0	0	0.240194	Woeseia sp.	SAMN09240076
SZUA-93	76.53	5.67	7.69	1892211	3522	177	590	2181	52.9174	0.232329	0	0	1.12637	Nitrospirae bacterium	SAMN09240077
SZUA-94	26.46	0	0	325252	2058	60	152	434	35.463	0.601604	0	0	0.0266104	Candidatus Gastranaerophilales bacterium	SAMN09240078
SZUA-95	48.99	0	0	1224897	2790	149	454	1615	62.7245	1.35983	0	0	1.13512	Acidimicrobiia bacterium	SAMN09240079
SZUA-96	53.18	2.39	0	936976	3074	112	324	1186	46.223	0.202702	0	0	0.0194329	Simkania sp.	SAMN09240080
SZUA-97	49.97	2.96	60	719746	7109	34	129	790	45.0128	0.322105	0	0	0.00552323	Candidatus Saccharibacteria bacterium	SAMN09240081
SZUA-98	52.28	5.15	57.14	697020	7343	32	125	767	36.2982	0.463835	0	0	0.0150532	Candidatus Doudnabacteria bacterium	SAMN09240082
SZUA-99	30.2	0	0	650672	2132	120	301	847	47.1161	0.35906	0	0	0.0899403	Nitrospirae bacterium	SAMN09240083
SZUA-100	77.13	3.25	13.33	2773992	5081	164	645	3293	50.7518	1.40899	0	0	0.0330497	Aurantimonadaceae bacterium	SAMN09240084
SZUA-101	56.3	1.1	28.57	2585454	3348	262	826	3109	56.2649	0.208205	0	0	0.0263156	Gammaproteobacteria bacterium	SAMN09240085
SZUA-102	82.88	2.55	76.92	2273105	5451	135	511	2435	38.1616	0.438107	0	0	0.0353884	Flavobacteriales bacterium	SAMN09240086
SZUA-103	66.31	7.09	50	1846725	5003	97	437	2010	39.688	0.417527	0	0	0.0439606	Flavobacteriaceae bacterium	SAMN09240087
SZUA-104	59.22	0	0	857684	5060	51	193	864	37.2425	0.300015	0	0	0.0405234	Candidatus Falkowbacteria bacterium	SAMN09240088
SZUA-105	52.67	2.33	68.18	781213	3238	86	259	950	48.5792	3.81016	0	0	0.176289	Firmicutes bacterium	SAMN09240089
SZUA-106	32.96	1.66	0	551989	3053	65	189	660	39.976	0.212362	0	0	0.0293744	Candidatus Dependentiae bacterium	SAMN09240090
SZUA-107	27.61	2.69	66.67	352196	2352	54	151	436	36.3068	0.255996	0	0	0.0350548	Candidatus Dependentiae bacterium	SAMN09240091
SZUA-108	69.71	9.41	5	5125042	3066	554	1774	5779	67.2729	0.212632	0	0	0.0625042	Myxococcales bacterium	SAMN09240092
SZUA-109	83.34	8.69	7.69	3605183	5013	224	891	3955	40.7884	0.24922	0	0	0.00985888	Blastocatellia bacterium	SAMN09240093
SZUA-110	76.86	2.63	0	3281369	4445	225	842	3538	58.1513	0.270041	0	0	0.0411578	Gemmatimonadetes bacterium	SAMN09240094
SZUA-111	84.3	7.03	29.17	3144269	7453	134	563	3624	61.5722	1.03475	0	0	0.257105	Rhodospirillales bacterium	SAMN09240095
SZUA-112	30.05	3.23	33.33	901004	3217	88	291	1148	45.2519	1.94396	0	0	0.113658	Candidatus Omnitrophica bacterium	SAMN09240096
SZUA-113	32.97	0.18	0	716521	2849	91	263	1016	45.625	3.04364	0	0	0.0324836	Nitrospirae bacterium	SAMN09240097
SZUA-114	52.66	0.09	100	448272	8292	20	77	520	42.3921	0.376789	0	0	0.00813292	Candidatus Kaiserbacteria bacterium	SAMN09240098
SZUA-115	94.44	0.91	33.33	4991115	8303	176	841	4751	63.1945	0.841207	0	0	0.0847892	Acidobacteria bacterium	SAMN09240099
SZUA-116	79.82	2.5	36.36	2297233	14985	50	252	2370	45.7962	0.749598	0	0	1.70472	Gammaproteobacteria bacterium	SAMN09240100
SZUA-117	70.63	3.01	62.5	2582130	5336	144	565	3042	54.0895	1.89223	0	0	0.203409	Woeseia sp.	SAMN09240101
SZUA-118	72.7	5.6	69.23	1879173	3296	198	626	2213	66.2042	0.525569	0	0	0.201916	Gammaproteobacteria bacterium	SAMN09240102
SZUA-119	32.66	2.22	50	1667882	2105	309	785	1811	61.7848	0.516781	0	0	0.239847	Planctomycetaceae bacterium	SAMN09240103
SZUA-120	33.48	0.1	100	1638173	2784	203	598	1983	48.5627	0.374698	0	0	0.272024	Chloroflexi bacterium	SAMN09240104
SZUA-121	75.46	2.2	0	1550957	3647	138	461	1801	45.7523	1.21087	0	0	0.233557	Candidatus Omnitrophica bacterium	SAMN09240105
SZUA-122	62.88	3.46	21.43	1278234	3860	116	367	1455	50.9376	0.478553	0	0	0.0980314	Chromatiales bacterium	SAMN09240106
SZUA-123	58.4	1.82	50	1184097	4300	92	316	1433	46.5707	2.46331	0	0	0.020822	Nitrospirae bacterium	SAMN09240107
SZUA-124	70.22	1.12	0	685135	10215	22	83	683	35.1004	0.371878	0	0	0.0181162	Candidatus Magasanikbacteria bacterium	SAMN09240108
SZUA-125	77.72	5.17	0	570592	10201	18	76	632	41.0954	0.624726	0	0	0.0113061	Candidatus Kaiserbacteria bacterium	SAMN09240109
SZUA-126	81.79	5.09	14.29	2048275	5236	118	446	2302	46.6491	0.28276	0	0	0.0230484	Candidatus Dadabacteria bacterium	SAMN09240110
SZUA-127	92.4	1.72	25	1903917	23510	27	143	1879	52.4811	0.343236	0	0	0.0387519	Kiritimatiellales bacterium	SAMN09240111
SZUA-128	69.36	0.37	50	1821082	9945	61	269	1927	47.2291	1.00472	0	0	0.0605071	Gammaproteobacteria bacterium	SAMN09240112
SZUA-129	36	1.34	0	1181644	2407	182	496	1378	42.2263	0.265745	0	0	0.0227687	Bacteroidetes bacterium	SAMN09240113
SZUA-130	44.09	3.79	4	1551047	3837	149	401	1701	43.3581	0.224584	0	0	0.0388725	Gammaproteobacteria bacterium	SAMN09240114
SZUA-131	46.08	5.33	0	1237140	4154	84	282	1427	31.9182	0.324495	0	0	0.0425523	bacterium	SAMN09240115
SZUA-132	52.74	2.24	16.67	1189943	10914	35	144	1292	38.6676	0.704004	0	0	0.0126118	bacterium	SAMN09240116
SZUA-133	33.66	0.57	100	1146556	4666	91	254	1181	55.6139	0.650341	0	0	0.10251	Planctomycetes bacterium	SAMN09240117
SZUA-134	31.64	1.85	75	1116369	8498	43	172	1051	42.8065	1.80201	0	0	0.0200114	Bacteroidetes bacterium	SAMN09240118
SZUA-135	36.73	4.81	14.29	779198	3487	85	219	923	37.1106	0.276628	0	0	0.0318427	Bacteriovoracaceae bacterium	SAMN09240119
SZUA-136	44.7	0.85	0	581555	8003	24	86	610	38.9071	0.270701	0	0	0.0475735	bacterium	SAMN09240120
SZUA-137	28.28	3.45	0	179124	8014	8	30	196	39.2856	0.319476	0	0	0.0193874	Candidatus Kaiserbacteria bacterium	SAMN09240121
SZUA-138	53.39	9.91	21.74	4278944	3705	403	1119	3991	56.034	0.453604	0	0	0.105407	Planctomycetaceae bacterium	SAMN09240122
SZUA-139	38.03	7.43	46.15	301918	3706	33	83	344	37.2989	0.312905	0	0	0.125802	Candidatus Komeilibacteria bacterium	SAMN09240123
SZUA-140	76.48	2.03	21.43	2898131	19039	50	241	2962	47.9521	0.543581	0	0	1.33583	Gammaproteobacteria bacterium	SAMN09240124
SZUA-141	33.55	1.98	0	258131	3896	24	65	271	35.4456	0.253898	0	0	0.0175549	Candidatus Falkowbacteria bacterium	SAMN09240125
SZUA-142	89.21	4.23	6.67	4050521	9785	124	534	4401	49.3884	0.435172	0	0	0.0297258	Gammaproteobacteria bacterium	SAMN09240126
SZUA-143	41.59	8.91	43.75	2416588	3798	233	624	2584	53.0496	1.42196	0	0	0.2039	Planctomycetaceae bacterium	SAMN09240127
SZUA-144	32.89	8.9	60.34	1988776	4594	136	438	2372	57.8655	1.36931	0	0	0.0949892	Rhodobacteraceae bacterium	SAMN09240128
SZUA-145	27.82	6.9	0	1381160	15064	31	136	1456	59.2988	0.634764	0	0	0.0896075	Rhizobiales bacterium	SAMN09240129
SZUA-146	80.89	2.46	10	3083539	8285	128	452	3044	51.7047	0.29495	0	0	0.0471329	Gammaproteobacteria bacterium	SAMN09240130
SZUA-147	68.12	3.07	12.5	3066266	16305	56	244	3143	60.8302	0.604802	0	0	0.0913386	Alphaproteobacteria bacterium	SAMN09240131
SZUA-148	94	2.51	11.11	2959736	22790	40	194	2968	59.6219	0.74214	0	0	0.117745	Rhizobiales bacterium	SAMN09240132
SZUA-149	77	1.73	66.67	2955557	5422	176	585	2997	48.353	0.347552	0	0	0.0229032	bacterium	SAMN09240133
SZUA-150	93.29	2.12	28.57	2656963	35193	23	116	2617	45.7072	0.630556	0	0	2.55022	Acidiferrobacteraceae bacterium	SAMN09240134
SZUA-151	94.99	1.68	63.64	2614238	28902	31	146	2777	51.0582	0.74551	0	0	0.0386385	Rhodobacterales bacterium	SAMN09240135
SZUA-152	70.96	2.02	10	2211119	6332	117	392	2295	48.6437	1.81179	0	0	0.23797	Gammaproteobacteria bacterium	SAMN09240136
SZUA-153	48.79	3.18	14.29	2208227	3836	192	552	2603	59.3667	0.439314	0	0	0.403444	Acidimicrobiia bacterium	SAMN09240137
SZUA-154	39.42	0	0	2165790	3598	219	584	1940	53.955	0.588237	0	0	0.0518868	Rubripirellula sp.	SAMN09240138
SZUA-155	31.39	3.45	0	2104783	5231	146	435	2170	55.0889	0.761783	0	0	0.180966	Planctomycetaceae bacterium	SAMN09240139
SZUA-156	70.85	4.61	36.67	1936115	12361	47	205	1946	38.3226	0.590443	0	0	0.0419564	Altibacter sp.	SAMN09240140
SZUA-157	27.59	1.72	0	480509	5447	31	99	556	33.2787	0.572575	0	0	0.0436633	Candidatus Gastranaerophilales bacterium	SAMN09240141
SZUA-158	92.52	0.93	0	1749358	9590	50	227	2119	38.9917	1.31968	0	0	0.0242787	Euryarchaeota archaeon	SAMN09240142
SZUA-159	33.33	4.03	0	626481	3765	62	166	840	30.7915	0.458508	0	0	0.0389145	Candidatus Pacearchaeota archaeon	SAMN09240143
SZUA-160	87.5	0.9	0	1710270	22639	27	107	1646	43.113	0.032057	0	0	0.51999	Chlamydiae bacterium	SAMN09240144
SZUA-161	81.85	0	0	1697644	6959	80	286	1821	54.0087	0.0058296	0	0	0.474597	Chloroflexi bacterium	SAMN09240145
SZUA-162	32.12	8.06	24.39	936848	4470	75	212	1051	52.6285	0.0984499	0	0	0.853601	Gammaproteobacteria bacterium	SAMN09240146
SZUA-163	29.31	5.17	0	858209	3928	83	222	930	45.2899	0.0936322	0	0	1.27328	Thiotrichales bacterium	SAMN09240147
SZUA-164	53.19	2.07	0	575259	8581	20	76	554	41.4462	0.0211071	0	0	0.317918	Candidatus Peregrinibacteria bacterium	SAMN09240148
SZUA-165	94.28	9.55	1.61	3478911	30887	35	226	3543	46.3707	0.0985848	0	0	0.822966	Gammaproteobacteria bacterium	SAMN09240149
SZUA-166	45.69	3.45	50	2909211	6105	152	538	3181	62.5488	0.032533	0	0	1.30743	Gammaproteobacteria bacterium	SAMN09240150
SZUA-167	62.96	8.59	7.69	3869024	5223	209	765	4433	38.8348	0.200247	0	0	0.954487	Planctomycetes bacterium	SAMN09240151
SZUA-168	51.68	0.99	25	2443735	4538	182	546	2682	38.735	0.0532923	0	0	0.5599	Flammeovirgaceae bacterium	SAMN09240152
SZUA-169	58.55	7.94	11.63	2085104	4012	178	512	2291	40.7307	0.0229487	0	0	0.374925	Proteobacteria bacterium	SAMN09240153
SZUA-170	35.21	4.47	72.73	1334902	4028	107	327	1639	34.2591	0.626376	0	0	3.18239	Ignavibacteria bacterium	SAMN09240154
SZUA-171	40.96	5.17	66.67	1267990	4859	88	276	1465	53.0593	0.0719585	0	0	0.716585	Acidiferrobacteraceae bacterium	SAMN09240155
SZUA-172	32.76	5.17	33.33	1226957	4447	97	285	1393	56.2844	0.356222	0	0	3.4291	Gammaproteobacteria bacterium	SAMN09240156
SZUA-173	26.68	1.72	0	731358	3790	75	196	837	55.8058	0.135116	0	0	0.7113	Acidiferrobacterales bacterium	SAMN09240157
SZUA-174	38.4	0	0	636403	3790	62	167	745	43.1007	0.0688171	0	0	0.447382	Deltaproteobacteria bacterium	SAMN09240158
SZUA-175	73.72	6.9	16.67	3535326	4308	272	822	4170	48.4007	0.0697897	0	0	0.473622	Nitrospirae bacterium	SAMN09240159
SZUA-176	54.06	4.96	0	2230988	3982	203	559	2490	44.7271	0.111443	0	0	0.444065	Gammaproteobacteria bacterium	SAMN09240160
SZUA-177	89.78	1.39	27.27	2042535	11858	52	239	2249	43.0585	0.240128	0	0	0.660307	Nitrosospira sp.	SAMN09240161
SZUA-178	76.38	2.58	80	1879676	6534	90	321	2010	51.2118	0.0193825	0	0	1.01639	Proteobacteria bacterium	SAMN09240162
SZUA-179	61.27	0.08	100	1011061	9152	37	131	1053	47.0554	0.00793375	0	0	0.423876	Candidatus Andersenbacteria bacterium	SAMN09240163
SZUA-180	35.72	7.69	0	1503935	3432	168	427	1761	64.5571	0.0686491	0	0	0.438598	Acidimicrobiia bacterium	SAMN09240164
SZUA-181	96.22	0.84	0	1877676	24713	23	100	2015	55.2913	0.100336	0	0	0.500893	Zetaproteobacteria bacterium	SAMN09240165
SZUA-182	65.43	2.56	66.67	1869467	5171	115	373	2148	50.2217	0.045803	0	0	0.711487	bacterium	SAMN09240166
SZUA-183	56.12	6.14	79.59	1711881	5547	96	334	1963	56.5569	0.261318	0	0	4.34073	Gammaproteobacteria bacterium	SAMN09240167
SZUA-184	25.81	0.68	0	236368	1982	48	118	296	30.373	0.0812008	0	0	0.334816	Chlamydiae bacterium	SAMN09240168
SZUA-185	94.47	3.96	50	3530347	51096	22	128	3497	62.9813	0.0181801	0	0	1.08048	Chloroflexi bacterium	SAMN09240169
SZUA-186	76.87	1.59	0	1916113	14345	40	220	2002	58.4196	0.254919	0	0	1.72811	Gammaproteobacteria bacterium	SAMN09240170
SZUA-187	69.94	5.08	0	1714118	3917	147	510	2013	41.8569	0.112934	0	0	0.480014	Gammaproteobacteria bacterium	SAMN09240171
SZUA-188	33.78	2.94	60	1203609	3297	116	386	1627	58.554	0.0413082	0	0	1.36184	Acidimicrobiia bacterium	SAMN09240172
SZUA-189	32.06	5.41	3.33	964334	2439	143	396	1196	40.3282	0.141817	0	0	0.456765	Gammaproteobacteria bacterium	SAMN09240173
SZUA-190	51.27	0.43	0	911937	3905	75	258	1129	60.575	0.216075	0	0	3.56351	Acidimicrobiia bacterium	SAMN09240174
SZUA-191	83.53	0.96	33.33	2572172	6462	130	502	2742	46.7707	0.0382003	0	0	1.17368	bacterium	SAMN09240175
SZUA-192	65.41	8.25	25	2560633	3148	268	858	3216	62.7185	0.0559277	0	0	2.44717	Gammaproteobacteria bacterium	SAMN09240176
SZUA-193	61.06	4.58	20	2323503	4138	172	641	2751	37.145	0.100872	0	0	1.03343	Gammaproteobacteria bacterium	SAMN09240177
SZUA-194	78.95	3.17	61.11	2102945	3715	181	616	2594	52.184	0.0475142	0	0	1.48174	Gammaproteobacteria bacterium	SAMN09240178
SZUA-195	49.15	0.91	0	2035929	2771	247	742	2448	53.2077	0.00986201	0	0	0.269141	Chloroflexi bacterium	SAMN09240179
SZUA-196	32.89	1.53	56.25	942332	2527	135	376	1297	56.8467	0.237575	0	0	2.14317	Woeseia sp.	SAMN09240180
SZUA-197	33.62	1.72	0	844105	2349	131	360	1011	58.5619	0.21851	0	0	1.08961	Gammaproteobacteria bacterium	SAMN09240181
SZUA-198	38.02	1.36	50	891734	2642	123	347	1268	40.8139	0.266576	0	0	2.18811	Nitrospirae bacterium	SAMN09240182
SZUA-199	35.22	0.75	100	889657	2243	148	389	1128	60.8762	0.151897	0	0	0.450505	Alphaproteobacteria bacterium	SAMN09240183
SZUA-200	55.05	1.23	0	742207	2653	103	287	930	46.9116	0.748775	0	0	0.391821	Candidatus Omnitrophica bacterium	SAMN09240184
SZUA-201	26.93	3.61	50	481490	2059	91	228	618	51.4092	0.0759459	0	0	0.462121	Nitrospirae bacterium	SAMN09240185
SZUA-202	27.16	0.65	0	464011	2447	73	190	610	51.6611	0.0157896	0	0	0.242699	Deltaproteobacteria bacterium	SAMN09240186
SZUA-203	25.17	0.8	0	1023818	2093	202	488	1292	40.4581	0.109423	0	0	0.406507	Proteobacteria bacterium	SAMN09240187
SZUA-204	91.88	1.12	40	2086631	11179	53	276	2140	53.808	0.0235634	0	0	1.46024	Proteobacteria bacterium	SAMN09240188
SZUA-205	65.14	4.68	83.33	1898180	4392	141	492	2086	51.4989	0.0171022	0	0	0.701714	Proteobacteria bacterium	SAMN09240189
SZUA-206	43.14	2.85	28.57	939631	4182	73	245	1112	51.727	0.171446	0	0	1.114	Acidiferrobacteraceae bacterium	SAMN09240190
SZUA-207	39.97	0	0	919421	3846	83	269	1187	52.7629	0.0934133	0	0	2.34813	Acidiferrobacteraceae bacterium	SAMN09240191
SZUA-208	52.24	1.93	20	923309	6637	46	184	1140	39.6282	0.028119	0	0	0.357831	Candidatus Woesebacteria bacterium	SAMN09240192
SZUA-209	48.38	0	0	868230	2941	99	311	1036	35.8154	0.0132637	0	0	0.242929	Candidatus Omnitrophica bacterium	SAMN09240193
SZUA-210	54.66	0	0	735110	4662	50	175	812	37.7904	0.0383547	0	0	0.307667	Candidatus Moranbacteria bacterium	SAMN09240194
SZUA-211	79.82	5.98	33.33	4305106	2793	520	1592	4014	64.0108	0.120826	0	0	0.899655	Planctomycetales bacterium	SAMN09240195
SZUA-212	91.22	3.75	52.63	3931927	7477	154	681	3919	42.4043	0.1666	0	0	0.78206	Flammeovirgaceae bacterium	SAMN09240196
SZUA-213	77.09	5.28	46.67	3162359	3335	311	1011	3480	56.6878	0.0446774	0	0	0.51785	Bacteroidetes bacterium	SAMN09240197
SZUA-214	79.49	7.34	73.33	2926962	11868	59	418	3041	64.4659	0.0339126	0	0	0.806219	Gemmatimonadetes bacterium	SAMN09240198
SZUA-215	83.36	4.55	16.67	2656272	8387	91	416	2962	48.3065	0.0952242	0	0	0.776447	Nitrospirae bacterium	SAMN09240199
SZUA-216	60.12	4.38	25	2550044	3594	227	788	2979	62.1001	0.0944539	0	0	0.483851	Rhodospirillales bacterium	SAMN09240200
SZUA-217	78.89	2.69	10	2395337	6176	108	480	2897	60.4704	0.0842743	0	0	2.54394	Acidimicrobiia bacterium	SAMN09240201
SZUA-218	34.8	0	0	1331678	2419	193	535	1679	45.5534	0.095723	0	0	0.598923	Gammaproteobacteria bacterium	SAMN09240202
SZUA-219	50.06	2.14	0	1661855	2666	223	640	2186	58.3573	0.0798805	0	0	0.417301	Acidimicrobiia bacterium	SAMN09240203
SZUA-220	47.49	1.87	0	1245764	3509	127	386	1482	47.864	0.183229	0	0	0.371226	Nitrospirae bacterium	SAMN09240204
SZUA-221	43.57	3.45	100	693494	3036	80	236	853	52.8081	0.115711	0	0	0.610381	Gammaproteobacteria bacterium	SAMN09240205
SZUA-222	49.31	2.54	14.29	2247960	3150	249	752	2574	44.8238	0.03488	0	0	0.3478	Saprospiraceae bacterium	SAMN09240206
SZUA-223	25.44	0	0	796949	3034	95	273	947	50.4745	0.0274646	0	0	0.405479	Proteobacteria bacterium	SAMN09240207
SZUA-224	89.69	0.43	0	2566082	18475	46	203	2435	41.0006	0.163566	0	0	0.870186	Nitrospirae bacterium	SAMN09240208
SZUA-225	87.91	1.47	50	2366687	4632	155	595	2632	63.8329	0.0322756	0	0	1.27684	Gemmatimonadetes bacterium	SAMN09240209
SZUA-226	73.97	3.19	22.22	2106088	5175	125	480	2384	50.2359	0.0214141	0	0	0.484984	Nitrospirae bacterium	SAMN09240210
SZUA-227	25	0	0	442826	4049	41	110	495	45.0633	0.0575484	0	0	0.654161	Thiotrichales bacterium	SAMN09240211
SZUA-228	74.54	3.74	8.33	3393068	5926	182	628	3677	57.872	0.164981	0	0	0.514119	Gammaproteobacteria bacterium	SAMN09240212
SZUA-229	85.81	6.2	13.33	3092665	15962	64	283	2901	42.5399	0.0906106	0	0	0.699346	Gammaproteobacteria bacterium	SAMN09240213
SZUA-230	51.13	0	0	2061541	5830	119	396	2101	42.477	0.0117764	0	0	0.308658	Flammeovirgaceae bacterium	SAMN09240214
SZUA-231	75.77	9.17	12.28	2050714	9104	67	284	2181	52.302	0.389929	0	0	1.2622	Gammaproteobacteria bacterium	SAMN09240215
SZUA-232	65.52	0	0	1948296	34842	15	112	1999	61.0499	0.105778	0	0	0.66928	Acidimicrobiia bacterium	SAMN09240216
SZUA-233	43.97	8.62	40	1826496	4061	166	448	1982	56.7029	0.109442	0	0	0.624623	Woeseia sp.	SAMN09240217
SZUA-234	42.65	5.53	3.57	1114547	5242	72	225	1162	40.4148	0.0370002	0	0	0.349206	Cryomorphaceae bacterium	SAMN09240218
SZUA-235	53.21	1.72	0	973585	8995	35	133	988	47.8138	3.81727	0	0	2.14186	Gammaproteobacteria bacterium	SAMN09240219
SZUA-236	84.97	0	0	1270198	6219	68	221	1626	47.5825	0.0112754	0	0	0.581317	Euryarchaeota archaeon	SAMN09240220
SZUA-237	65.82	1.76	33.33	1228833	3825	108	350	1697	45.7611	0.0448619	0	0	1.73732	Euryarchaeota archaeon	SAMN09240221
SZUA-238	54.05	7.8	52.63	720312	3784	69	188	1052	32.2503	0.541253	0	0	1.2329	Nitrosopumilus sp.	SAMN09240222
SZUA-239	78.17	7.44	10	1202703	7032	55	190	1649	33.0358	0.152372	0	0	1.29223	Nitrosopumilaceae archaeon	SAMN09240223
SZUA-240	34.17	1.85	20	460855	3610	49	126	543	44.0711	0	0.20318	0.101334	0	Candidatus Bathyarchaeota archaeon	SAMN09287788
SZUA-241	36.52	6.9	50	3413704	7014	157	552	3435	54.1838	0	0.929312	0.394608	0	Anaerolineae bacterium	SAMN09287789
SZUA-242	94.55	4.55	16.67	3235760	18803	50	271	3163	57.8558	0	0.331939	0.119308	0	Nitrospirae bacterium	SAMN09287790
SZUA-243	43.79	8.62	83.33	2412892	8138	88	349	2232	37.6258	0	0.24826	0.199437	0	Flavobacteriales bacterium	SAMN09287791
SZUA-244	25.34	3.45	0	1397815	6648	73	231	1477	60.4666	0	0.493908	0.114105	0	Candidatus Muproteobacteria bacterium	SAMN09287792
SZUA-245	30.05	5.01	46.15	1498299	4676	106	326	1618	66.5501	0	0.971217	0.259444	0	Betaproteobacteria bacterium	SAMN09287793
SZUA-246	31.16	2.12	0	1369076	3774	139	362	1459	47.0948	0	0.280688	0.113132	0	Chloroflexi bacterium	SAMN09287794
SZUA-247	39.41	0	0	814603	4349	69	193	953	64.4389	0	0.614258	0.129203	0	Chloroflexi bacterium	SAMN09287795
SZUA-248	53.98	9.34	17.39	6399804	4314	488	1489	5799	55.3684	0	0.568667	0.196887	0	Desulfobacterales bacterium	SAMN09287796
SZUA-249	34.48	3.45	0	1526324	28000	16	89	1450	70.7467	0	1.53029	0.304355	0	Acidobacteria bacterium	SAMN09287797
SZUA-250	70.23	2.64	0	4193631	5967	234	775	4073	65.4326	0	0.685579	0.130893	0	Planctomycetes bacterium	SAMN09287798
SZUA-251	36.84	3.51	0	1836017	6270	100	329	1824	65.596	0	0.828	0.142576	0	Kofleriaceae bacterium	SAMN09287799
SZUA-252	93.41	3.85	75	2893087	27293	31	159	2546	68.0555	0	0.85328	0.206949	0	Candidatus Eisenbacteria bacterium	SAMN09287800
SZUA-253	53.1	2.91	0	2714998	4432	217	632	2705	46.6621	0	0.162778	0.0625966	0	Chloroflexi bacterium	SAMN09287801
SZUA-254	84.58	6.21	73.33	2773539	13969	61	269	2451	61.8534	0	0.376226	0.114819	0	Ignavibacteria bacterium	SAMN09287802
SZUA-255	61.79	6.89	28.21	2680620	9609	87	371	2779	63.2984	0	1.56857	0.482708	0	Betaproteobacteria bacterium	SAMN09287803
SZUA-256	51.85	5.37	19.23	2250460	4099	199	558	2434	46.7927	0	0.2276	0.0516052	0	Cellvibrionaceae bacterium	SAMN09287804
SZUA-257	28.08	3.3	0	2166408	3251	267	651	2315	64.4306	0	0.571668	0.0505591	0	Deltaproteobacteria bacterium	SAMN09287805
SZUA-258	97.36	3.94	50	2137197	31948	18	117	2246	64.7216	0	0.424177	0.109585	0	Acidimicrobiia bacterium	SAMN09287806
SZUA-259	68.23	2.74	60	2109946	5252	139	432	2201	62.2581	0	0.794943	0.180441	0	Nitrospirae bacterium	SAMN09287807
SZUA-260	31.93	5.17	0	1238394	3637	128	332	1321	62.7486	0	0.511503	0.0994379	0	Ignavibacteria bacterium	SAMN09287808
SZUA-261	73.03	2.7	18.18	1568594	7054	76	257	1675	54.218	0	0.422611	0.126132	0	Nitrosomonadales bacterium	SAMN09287809
SZUA-262	55.27	2.63	100	1544755	8725	55	222	1636	62.3356	0	1.89211	1.22498	0	Deltaproteobacteria bacterium	SAMN09287810
SZUA-263	34.24	1.49	33.33	1519558	5185	94	308	1684	65.7094	0	1.58863	0.645589	0	Rhizobiales bacterium	SAMN09287811
SZUA-264	41.38	0	0	1403130	25441	16	88	1351	70.496	0	0.811576	0.174938	0	Gemmatimonadetes bacterium	SAMN09287812
SZUA-265	92.69	4.19	11.11	10421187	35073	88	546	8798	63.6386	0	0.573921	0.0439113	0	Deltaproteobacteria bacterium	SAMN09287813
SZUA-266	39.32	7.68	6.25	5428016	4073	457	1322	5214	54.4808	0	0.254725	0.0912037	0	Chloroflexi bacterium	SAMN09287814
SZUA-267	35.89	0.2	0	2995819	4667	220	664	2818	61.4744	0	0.5799	0.0863667	0	Planctomycetaceae bacterium	SAMN09287815
SZUA-268	93.16	7.57	35.71	2632210	8988	90	349	2729	59.5508	0	0.429553	0.14326	0	Nitrospirae bacterium	SAMN09287816
SZUA-269	34.8	4.55	85.71	2358352	3404	270	680	2230	52.0083	0	0.378828	0.127073	0	Phycisphaerales bacterium	SAMN09287817
SZUA-270	96.54	0.37	0	2226063	35732	18	107	2254	49.6187	0	0.187565	0.124057	0	Gammaproteobacteria bacterium	SAMN09287818
SZUA-271	30.16	2.73	0	3936619	3674	369	1033	3536	60.3165	0	0.431109	0.105354	0	Anaerolineae bacterium	SAMN09287819
SZUA-272	92.78	0.91	42.86	3264176	28639	38	189	2874	57.3176	0	0.376747	0.111725	0	Gammaproteobacteria bacterium	SAMN09287820
SZUA-273	34.48	1.72	100	1230015	5125	80	255	1262	57.9368	0	0.563182	0.190991	0	Kiritimatiellales bacterium	SAMN09287821
SZUA-274	58.1	6.28	15.38	3209693	4350	244	739	3403	56.8064	0	0.423055	0.0890123	0	Deltaproteobacteria bacterium	SAMN09287822
SZUA-275	55.51	6.99	64.71	2712394	3721	258	711	2924	49.4719	0	0.292982	0.133325	0	Proteobacteria bacterium	SAMN09287823
SZUA-276	34.33	9.64	0	1395165	3232	167	414	1416	65.6722	0	0.958968	0.186222	0	Acidobacteria bacterium	SAMN09287824
SZUA-277	35.16	4.44	16.67	1975548	3402	221	564	2086	59.4651	0	0.365065	0.0726069	0	Acidobacteria bacterium	SAMN09287825
SZUA-278	33.52	1.89	20	1363536	3585	146	377	1387	47.166	0	0.176791	0.0754308	0	Bacteroidia bacterium	SAMN09287826
SZUA-279	53.58	3.04	41.67	963777	3775	93	251	1124	40.7981	0	0.245831	0.206271	0	Epsilonproteobacteria bacterium	SAMN09287827
SZUA-280	26.79	2.8	100	399679	2064	86	198	551	43.7008	0	0.213404	0.113132	0	Candidatus Bathyarchaeota archaeon	SAMN09287828
SZUA-281	29.37	0	0	519671	1929	110	264	639	68.9604	0	0.916622	0.171385	0	Firmicutes bacterium	SAMN09287829
SZUA-282	26.74	3.71	26.32	1894114	5990	59	349	1951	63.1084	0	0.979522	0.301768	0	Gammaproteobacteria bacterium	SAMN09287830
SZUA-283	41.35	5.56	0	3026575	2281	479	1314	3467	60.8742	0	0.409676	0.0750275	0	Acidobacteria bacterium	SAMN09287831
SZUA-284	34.58	7.18	23.53	2950166	2077	547	1403	3620	67.4328	0	0.851995	0.22487	0	Gemmatimonadetes bacterium	SAMN09287832
SZUA-285	58.98	6.44	55.56	3283241	2719	408	1225	3938	71.6604	0	1.44602	0.347932	0	Deltaproteobacteria bacterium	SAMN09287833
SZUA-286	29.61	7.76	0	1502207	1926	302	751	1873	60.0234	0	0.509618	0.131158	0	Verrucomicrobia subdivision 3 bacterium	SAMN09287834
SZUA-287	89.62	5.57	35.29	3077939	17009	56	290	2852	50.5998	0	0.154751	0.0515423	0	Ignavibacteria bacterium	SAMN09287835
SZUA-288	85.74	8.94	14.55	3001670	4346	225	779	3248	46.6087	0	0.259072	0.0756618	0	Gammaproteobacteria bacterium	SAMN09287836
SZUA-289	37.49	0	0	2093453	2481	314	845	2240	52.4386	0	0.346994	0.131158	0	Anaerolineae bacterium	SAMN09287837
SZUA-290	77.89	2.4	100	1942935	4207	140	498	2192	48.43	0	0.250024	0.0682285	0	Chloroflexi bacterium	SAMN09287838
SZUA-291	28.93	6.35	15.38	1122320	3092	115	374	1351	60.9099	0	0.893498	0.498803	0	Deltaproteobacteria bacterium	SAMN09287839
SZUA-292	46.74	8.45	16.67	1560919	2757	206	607	1821	64.5832	0	0.82981	0.191625	0	Acidobacteria bacterium	SAMN09287840
SZUA-293	31.09	3.08	14.29	1220315	2514	182	505	1520	62.5422	0	0.838645	0.227836	0	Rhizobiales bacterium	SAMN09287841
SZUA-294	42.66	1.27	0	1268893	2311	196	538	1552	52.6412	0	0.226634	0.0636335	0	Ignavibacteria bacterium	SAMN09287842
SZUA-295	32.67	9.46	2.7	1192804	1930	253	608	1463	35.8429	0	0.188794	0.0893072	0	Ignavibacteria bacterium	SAMN09287843
SZUA-296	29.25	1.72	0	1093712	1767	263	602	1457	66.5375	0	0.842176	0.166703	0	Gammaproteobacteria bacterium	SAMN09287844
SZUA-297	39.96	3.9	12.5	965182	2333	155	410	1179	49.1635	0	0.265688	0.0790551	0	Nitrospirae bacterium	SAMN09287845
SZUA-298	38.47	1.87	0	475536	2385	77	204	617	41.8612	0	0.107077	0.0601622	0	Candidatus Bathyarchaeota archaeon	SAMN09287846
SZUA-299	41.17	5.84	81.82	1705602	2016	371	858	2108	49.7546	0	0.306487	0.131673	0	Deltaproteobacteria bacterium	SAMN09287847
SZUA-300	32.29	0	0	983400	2472	147	401	1190	47.5057	0	0.244548	0.0648164	0	Gammaproteobacteria bacterium	SAMN09287848
SZUA-301	99.09	7.73	36.36	3378962	26599	39	252	3541	52.3262	0	0.346363	0.138702	0	Nitrospirae bacterium	SAMN09287849
SZUA-302	37.19	0.16	0	1781449	2277	287	779	2134	64.6789	0	0.526751	0.122628	0	Gemmatimonadetes bacterium	SAMN09287850
SZUA-303	75.91	4.13	63.64	1766638	3966	142	497	1934	60.4746	0	0.488676	0.0890738	0	Deltaproteobacteria bacterium	SAMN09287851
SZUA-304	25.11	3.85	0	1152104	2182	185	508	1370	65.5963	0	0.831181	0.167035	0	Acidobacteria bacterium	SAMN09287852
SZUA-305	62.05	7.79	20.45	1581315	8579	54	238	1709	60.945	0	0.634979	0.30106	0	Sphingomonadales bacterium	SAMN09287853
SZUA-306	39.42	5.17	0	2908395	2259	490	1282	3459	65.0382	0	0.425975	0.082791	0	Gemmatimonadetes bacterium	SAMN09287854
SZUA-307	88.66	3.7	46.15	4242993	19383	69	383	4440	62.5383	0	0.475546	0.172399	0	Gammaproteobacteria bacterium	SAMN09287855
SZUA-308	49.32	7.16	9.52	2499980	3344	259	817	2576	58.1912	0	0.35791	0.0972188	0	Bacteroidetes bacterium	SAMN09287856
SZUA-309	79.81	3.55	13.64	3472494	46907	23	129	3328	64.436	0	0.633642	0.174504	0	Gammaproteobacteria bacterium	SAMN09287857
SZUA-310	73.56	6.03	0	3146410	25942	34	214	2890	64.9972	0	1.29801	0.57353	0	Oceanospirillales bacterium	SAMN09287858
SZUA-311	37.15	2.59	50	2419193	3392	258	772	2565	52.3464	0	0.312268	0.0933538	0	Acidobacteria bacterium	SAMN09287859
SZUA-312	76.65	0.45	100	2689567	5825	144	551	2863	49.919	0	0.25546	0.0631297	0	Nitrospirae bacterium	SAMN09287860
SZUA-313	33.21	8.64	37.5	1496736	3141	167	499	1638	49.764	0	0.206371	0.0855801	0	Chloroflexi bacterium	SAMN09287861
SZUA-314	41.34	1.44	12.5	2087897	2351	336	895	2466	59.8979	0	0.414843	0.091408	0	Proteobacteria bacterium	SAMN09287862
SZUA-315	38.24	8.62	40	1568844	2435	237	658	1961	60.7904	0	0.53369	0.121471	0	Betaproteobacteria bacterium	SAMN09287863
SZUA-316	32.28	2.08	8.33	1228539	4889	83	291	1430	64.347	0	0.720641	0.166151	0	Alphaproteobacteria bacterium	SAMN09287864
SZUA-317	28.32	1.67	100	308105	3085	39	107	407	57.4356	0	0.356354	0.0202154	0	Candidatus Uhrbacteria bacterium	SAMN09287865
SZUA-318	98.9	5.49	40	5637846	30980	55	344	4896	69.0734	0	0.975513	0.263491	0	Gemmatimonadetes bacterium	SAMN09287866
SZUA-319	96.34	8.37	52.63	3994661	15089	72	454	4164	58.3514	0	0.550264	0.299021	0	Candidatus Muproteobacteria bacterium	SAMN09287867
SZUA-320	92.31	1.1	0	3030465	16176	59	309	2956	63.0392	0	0.301548	0.0857644	0	Gemmatimonadetes bacterium	SAMN09287868
SZUA-321	86.11	4.38	66.67	3024596	19672	46	258	2956	71.4369	0	1.17701	0.222293	0	Chloroflexi bacterium	SAMN09287869
SZUA-322	36.25	3.51	0	2135262	2326	334	902	2495	55.8547	0	0.274354	0.0789776	0	Acidobacteria bacterium	SAMN09287870
SZUA-323	34.78	1.14	0	1652281	2849	205	590	1762	46.49	0	0.268959	0.0817033	0	Phycisphaerales bacterium	SAMN09287871
SZUA-324	39.78	2.05	16.67	1487491	3294	161	490	1557	57.8356	0	0.39042	0.0817648	0	candidate division Zixibacteria bacterium	SAMN09287872
SZUA-325	31.6	4.93	25	2998979	2158	531	1366	3312	52.8214	0	0.282952	0.0952321	0	Anaerolineae bacterium	SAMN09287873
SZUA-326	62.69	1.19	33.33	2118041	4473	156	545	2087	61.5079	0	0.423984	0.107027	0	Bacteroidetes bacterium	SAMN09287874
SZUA-327	34.64	5.49	11.11	947030	2049	208	473	1143	56.0655	0	0.355464	0.104077	0	Blastocatellia bacterium	SAMN09287875
SZUA-328	37.27	4.62	0	1606526	2171	298	739	1911	47.9199	0	0.196141	0.0718805	0	Bacteroidetes bacterium	SAMN09287876
SZUA-329	41.97	9.23	47.06	1499305	10215	51	179	1537	54.8987	0	0.397021	0.106398	0	Nitrospirae bacterium	SAMN09287877
SZUA-330	33.39	5.49	14.29	1416840	3143	182	436	1576	67.8012	0	0.963726	0.194407	0	Gemmatimonadetes bacterium	SAMN09287878
SZUA-331	39.47	7.89	80	1333206	12027	35	129	1332	55.8713	0	0.407739	0.108708	0	Nitrospirae bacterium	SAMN09287879
SZUA-332	32.51	1.06	16.67	947031	4154	81	231	1071	66.2898	0	1.12898	0.297505	0	Rhodospirillales bacterium	SAMN09287880
SZUA-333	26.8	3.45	50	894818	3257	107	264	991	57.9646	0	0.52568	0.203753	0	Gammaproteobacteria bacterium	SAMN09287881
SZUA-334	29.31	3.45	0	773476	3499	86	218	868	60.8904	0	0.63773	0.147127	0	Gammaproteobacteria bacterium	SAMN09287882
SZUA-335	33.01	0.97	100	681765	6260	33	121	858	39.758	0	0.4396	0.265	0	Candidatus Nitrosopumilus salaria	SAMN09287883
SZUA-336	71.86	1.94	0	5834899	111814	19	68	4680	64.7403	0	0.686969	0.0556326	0	Proteobacteria bacterium	SAMN09287884
SZUA-337	29.31	0	0	1095522	4154	92	262	1083	53.6731	0	0.541218	0.209254	0	Desulfobacterales bacterium	SAMN09287885
SZUA-338	61.03	6.9	0	2231337	15906	39	218	2185	62.5856	0	0.933509	0.407656	0	Gammaproteobacteria bacterium	SAMN09287886
SZUA-339	41.94	6.33	0	2522317	5263	144	508	2666	57.6672	0	0.473133	0.111138	0	Proteobacteria bacterium	SAMN09287887
SZUA-340	34.48	6.9	75	2417418	4937	158	497	2680	62.4523	0	0.676764	0.170403	0	Gammaproteobacteria bacterium	SAMN09287888
SZUA-341	66.95	6.07	26.67	2973592	6252	148	524	2921	55.5523	0	0.339429	0.106226	0	Blastocatellia bacterium	SAMN09287889
SZUA-342	71.39	6.85	0	1975574	7252	86	323	1967	46.0035	0	0.371377	0.142548	0	Desulfobacterales bacterium	SAMN09287890
SZUA-343	28.07	3.51	100	1474176	5851	86	269	1639	55.1697	0	0.381869	0.138724	0	Nitrospirae bacterium	SAMN09287891
SZUA-344	49.91	6.89	8.33	2495838	5288	147	492	2369	60.9713	0	0.494623	0.136831	0	Verrucomicrobia subdivision 3 bacterium	SAMN09287892
SZUA-345	61.88	4.01	11.11	3155492	5053	209	659	3113	55.4859	0	0.16452	0.0469552	0	Ignavibacteria bacterium	SAMN09287893
SZUA-346	54.03	0	0	2028122	4412	158	470	1986	56.1041	0	0.428316	0.112848	0	Phycisphaerales bacterium	SAMN09287894
SZUA-347	42.66	7.36	19.05	1771261	4596	125	392	1829	55.6623	0	0.343893	0.0816135	0	Ignavibacteria bacterium	SAMN09287895
SZUA-348	90.63	1.92	14.29	3265235	6869	154	526	2962	43.3765	0	0.0752901	0.0809752	0	Bacteroidetes bacterium	SAMN09287896
SZUA-349	49.11	1.79	100	2707835	7801	107	401	2594	57.008	0	0.449446	0.282779	0	Desulfosarcina sp.	SAMN09287897
SZUA-350	92.31	3.42	0	2708663	15149	52	237	2736	59.5118	0	0.430814	0.161766	0	Nitrospirae bacterium	SAMN09287898
SZUA-351	96.02	0.41	0	2685285	240338	4	20	2431	67.0827	0	1.06591	0.430048	0	Alphaproteobacteria bacterium	SAMN09287899
SZUA-352	97.04	1.14	0	2645725	15115	50	233	2599	43.7937	0	0.0848728	0.144921	0	Spirochaetales bacterium	SAMN09287900
SZUA-353	49.07	4.42	55.56	2174048	5688	130	413	2296	58.7898	0	0.443637	0.447473	0	Candidatus Thiodiazotropha endolucinida	SAMN09287901
SZUA-354	53.85	0.83	33.33	1066859	13050	29	106	1149	61.0814	0	0.530105	0.246595	0	Sphingomonadales bacterium	SAMN09287902
SZUA-355	36.84	1.75	100	1852752	6936	86	297	1812	55.7673	0	0.268358	0.682705	0	Desulfobulbus propionicus	SAMN09287903
SZUA-356	48.06	3.35	71.43	1651190	4081	142	402	1902	60.2817	0	0.565819	0.159204	0	Candidatus Muproteobacteria bacterium	SAMN09287904
SZUA-357	32.9	0.68	0	1543554	3652	155	416	1300	48.1457	0	0.123213	0.0842431	0	Kiritimatiellae bacterium	SAMN09287905
SZUA-358	78.32	8.2	42.31	1521776	5439	93	302	1805	39.7017	0	0.0946768	0.388729	0	Epsilonproteobacteria bacterium	SAMN09287906
SZUA-359	65.38	0.85	0	931448	469925	1	4	945	50.7736	0	0.143692	0.192402	0	Candidatus Saccharibacteria bacterium	SAMN09287907
SZUA-360	54.13	0.85	100	696481	9566	26	90	790	42.0333	0	0.0994689	0.0982988	0	bacterium	SAMN09287908
SZUA-361	32	4.03	80	640223	3643	67	175	760	58.0276	0	0.223527	0.134881	0	Methanomassiliicoccales archaeon	SAMN09287909
SZUA-362	31.21	0.86	100	474133	6131	25	79	527	61.008	0	0.637737	0.424502	0	Propionivibrio sp.	SAMN09287910
SZUA-363	38.79	5.17	100	1956603	11611	44	236	1910	44.0887	0	0.0952315	0.136097	0	Vibrio diazotrophicus	SAMN09287911
SZUA-364	34.04	1.1	0	2367798	4143	201	571	2411	60.7067	0	0.364489	0.0841919	0	Gemmatimonadetes bacterium	SAMN09287912
SZUA-365	95.06	2.73	0	4108299	44318	24	165	3281	60.1703	0	0.430619	0.282885	0	Bacteroidetes bacterium	SAMN09287913
SZUA-366	27.1	1.49	0	1042579	4010	93	262	1210	59.5761	0	0.531486	0.136715	0	Alphaproteobacteria bacterium	SAMN09287914
SZUA-367	25.78	0	0	1505751	3578	156	411	1525	38.192	0	0.104857	0.204012	0	Prolixibacteraceae bacterium	SAMN09287915
SZUA-368	78.47	2.27	75	3591923	7488	150	552	3577	58.3745	0	0.263357	0.124414	0	Spirochaetaceae bacterium	SAMN09287916
SZUA-369	39.03	1.72	0	2022800	4913	141	438	2089	62.3838	0	0.477947	0.244485	0	Desulfovibrio sp.	SAMN09287917
SZUA-370	97.7	5.17	60	3381731	24311	46	224	3061	67.7997	0	0.928841	0.420109	0	Spirochaetes bacterium	SAMN09287918
SZUA-371	78.38	4.62	22.22	3211598	13935	74	315	2867	50.5533	0	0.185032	0.0966484	0	Lentisphaerae bacterium	SAMN09287919
SZUA-372	48.1	5.01	22.58	3401878	4228	267	796	3604	42.6446	0	0.147636	0.176634	0	Flammeovirgaceae bacterium	SAMN09287920
SZUA-373	95.62	1.48	33.33	3395220	23108	38	248	3170	50.3556	0	0.184243	0.300938	0	Clostridia bacterium	SAMN09287921
SZUA-374	44.87	2.73	0	1713720	4944	113	360	1771	47.902	0	0.228689	0.105402	0	Chloroflexi bacterium	SAMN09287922
SZUA-375	95.81	3.15	6.67	3127581	36311	26	149	3038	52.4917	0	0.249283	0.263542	0	Malonomonas rubra	SAMN09287923
SZUA-376	50	5.26	100	1724359	5355	110	351	1770	43.8047	0	0.464539	0.305812	0	Desulfobacterales bacterium	SAMN09287924
SZUA-377	94.58	3.5	80	3054657	30358	31	163	2849	57.823	0	0.344975	0.151116	0	Spirochaetales bacterium	SAMN09287925
SZUA-378	76.65	0.94	0	3053232	70258	12	76	2859	36.2083	0	0.0884396	0.170746	0	Clostridia bacterium	SAMN09287926
SZUA-379	46.63	6.84	0	3038391	6553	143	528	3006	61.5793	0	0.563741	0.159412	0	Bryobacteraceae bacterium	SAMN09287927
SZUA-380	94.76	2.28	16.67	2997214	73509	13	81	2568	63.4315	0	0.693694	0.312466	0	Kiritimatiellales bacterium	SAMN09287928
SZUA-381	78.11	5.14	16.67	2742294	14588	49	265	2586	40.962	0	0.0953332	0.146449	0	Crocinitomicaceae bacterium	SAMN09287929
SZUA-382	65.6	1.6	50	2693952	78421	10	58	2508	32.53	0	0.0859472	0.359356	0	Spirochaetales bacterium	SAMN09287930
SZUA-383	95.38	0.35	100	2645226	18222	42	221	2690	68.4007	0	0.736313	0.43306	0	Demequina lutea	SAMN09287931
SZUA-384	72.84	4.47	70	2608095	4619	199	585	2758	49.5806	0	0.265135	0.140741	0	Deltaproteobacteria bacterium	SAMN09287932
SZUA-385	37.67	1.61	0	1718737	4268	136	403	1757	51.4722	0	0.221895	0.117186	0	Bacteroidaceae bacterium	SAMN09287933
SZUA-386	33.13	3.9	25	2021790	3442	228	575	1934	61.2431	0	0.505163	0.157294	0	Verrucomicrobia subdivision 3 bacterium	SAMN09287934
SZUA-387	78.24	8.54	47.83	2170902	43243	16	89	2269	54.7771	0	0.305728	0.471105	0	Helicobacteraceae bacterium	SAMN09287935
SZUA-388	74.2	0.53	25	2421477	200859	6	27	2179	33.7446	0	0.115053	0.349519	0	Flavobacterium haoranii	SAMN09287936
SZUA-389	46.41	5.26	0	1484717	3767	147	391	1758	55.2401	0	0.310887	0.121337	0	Nitrospirae bacterium	SAMN09287937
SZUA-390	33.92	8.62	0	1307058	3980	125	331	1521	57.5263	0	0.499843	0.15664	0	Betaproteobacteria bacterium	SAMN09287938
SZUA-391	26.65	3.45	100	2279580	4919	151	477	2051	49.2666	0	0.133332	0.174314	0	Bacteroidetes bacterium	SAMN09287939
SZUA-392	73.64	6.71	11.11	1848925	14342	43	181	2046	27.5091	0	0.0969953	0.185367	0	Firmicutes bacterium	SAMN09287940
SZUA-393	42.54	2.52	0	1213006	3801	122	320	1386	66.5207	0	0.693113	0.223115	0	Deferrisoma camini	SAMN09287941
SZUA-394	45.54	7.58	13.73	2219674	3726	221	593	2452	65.3519	0	1.15405	0.26552	0	Gammaproteobacteria bacterium	SAMN09287942
SZUA-395	30.49	5.17	0	1832453	3320	212	533	1947	55.7823	0	0.293469	0.0957724	0	Chloroflexi bacterium	SAMN09287943
SZUA-396	48.28	1.72	100	1939079	4712	143	425	2119	53.8559	0	0.20936	0.101221	0	Formivibrio citricus	SAMN09287944
SZUA-397	38.77	0.1	100	1924643	3952	168	479	1886	47.572	0	0.162191	0.0716144	0	Saprospiraceae bacterium	SAMN09287945
SZUA-398	37.72	3.51	0	1674466	4658	128	375	1751	55.1989	0	0.263012	0.146649	0	Pelobacter seleniigenes	SAMN09287946
SZUA-399	32.06	2.7	0	1714318	5325	109	352	1412	62.686	0	0.434066	0.118075	0	Kiritimatiellae bacterium	SAMN09287947
SZUA-400	35.3	0.49	100	1722449	6724	84	294	1637	47.066	0	0.150028	0.0761614	0	Bacteroidia bacterium	SAMN09287948
SZUA-401	65.48	2.26	80	1691072	21299	22	120	1676	63.0587	0	0.742362	0.912324	0	Desulfuromonadaceae bacterium	SAMN09287949
SZUA-402	38.32	3.45	0	1666774	3802	163	442	1805	68.6278	0	1.49248	0.409197	0	Prosthecomicrobium sp.	SAMN09287950
SZUA-403	28.76	2.76	25	1464009	3723	150	389	1650	62.5375	0	0.998164	0.2756	0	Gammaproteobacteria bacterium	SAMN09287951
SZUA-404	64.55	2.64	12.5	1348559	4766	101	295	1590	50.7017	0	0.215067	0.132164	0	Helicobacteraceae bacterium	SAMN09287952
SZUA-405	56.47	1.68	40	1304590	5047	81	264	1493	60.1223	0	0.492173	0.767161	0	Desulfuromonadaceae bacterium	SAMN09287953
SZUA-406	28.96	4.58	37.5	1156429	3177	145	353	1338	63.1657	0	1.33593	0.441964	0	Gammaproteobacteria bacterium	SAMN09287954
SZUA-407	34.01	3.04	0	1128395	3537	121	314	1342	65.6362	0	1.1215	0.334579	0	Rhodospirillales bacterium	SAMN09287955
SZUA-408	59.15	0.95	0	624711	11813	20	71	674	47.3989	0	0.118116	0.102151	0	Candidatus Kaiserbacteria bacterium	SAMN09287956
SZUA-409	26.26	0	0	272161	3697	30	75	331	44.3653	0	0.20891	0.128216	0	Candidatus Bathyarchaeota archaeon	SAMN09287957
SZUA-410	80.3	7.76	11.76	6225867	9629	175	801	4995	72.5699	0	1.1121	0.222873	0	Deltaproteobacteria bacterium	SAMN09287958
SZUA-411	95.66	1.7	28.57	4915963	14590	108	451	4130	44.7582	0	0.0971718	0.131915	0	Beggiatoa sp.	SAMN09287959
SZUA-412	66.62	7.64	0	4641772	5642	264	882	4515	47.2374	0	0.177282	0.100701	0	Chloroflexi bacterium	SAMN09287960
SZUA-413	43.48	7.34	18.18	1746252	3767	177	460	1995	65.0241	0	0.591445	0.310899	0	Desulfovibrio putealis	SAMN09287961
SZUA-414	100	6.32	42.86	4433794	21053	63	318	4204	46.6216	0	0.124565	0.221967	0	Spirochaetales bacterium	SAMN09287962
SZUA-415	87.74	7.32	12.5	2153027	25278	30	133	2231	60.1571	0	0.495765	0.345492	0	Sulfuricurvum sp.	SAMN09287963
SZUA-416	90.24	1.48	66.67	3321387	12538	87	353	3084	62.5098	0	0.438658	0.139986	0	Spirochaetales bacterium	SAMN09287964
SZUA-417	87.58	4.75	45.45	4028257	10519	115	492	3862	42.2369	0	0.141915	0.73263	0	Sunxiuqinia sp.	SAMN09287965
SZUA-418	41.2	7.92	65.71	1453107	5488	79	280	1698	63.7945	0	0.678011	0.384126	0	Acidobacteria bacterium	SAMN09287966
SZUA-419	31.08	0	0	842005	4627	64	190	883	37.7934	0	0.121	0.0921518	0	Clostridia bacterium	SAMN09287967
SZUA-420	28.45	0	0	1058169	3757	79	256	1063	60.8531	0	0.40533	0.107324	0	Ignavibacteria bacterium	SAMN09287968
SZUA-421	98.32	2.15	0	3745784	90599	12	63	3078	47.325	0	0.143853	0.146638	0	bacterium	SAMN09287969
SZUA-422	96.19	2.86	14.29	3586900	13841	81	363	3089	42.4948	0	0.0826245	0.10469	0	Bacteroidetes bacterium	SAMN09287970
SZUA-423	90.95	2.25	0	3566456	56571	19	95	3390	41.1226	0	0.0981448	0.153727	0	Spirochaetes bacterium	SAMN09287971
SZUA-424	54.95	6.59	16.67	2670283	21313	37	195	2508	66.614	0	0.677175	0.167333	0	Spirochaetales bacterium	SAMN09287972
SZUA-425	78.12	0	0	2592164	37382	24	124	2407	39.74	0	0.0964221	0.0986337	0	Bacteriovoracaceae bacterium	SAMN09287973
SZUA-426	85.06	0.1	0	2497411	20701	40	182	2312	62.9407	0	0.60705	0.14894	0	Treponema sp.	SAMN09287974
SZUA-427	98.88	5.06	16.67	2492525	25287	32	167	2439	36.776	0	0.0886289	0.206125	0	Ilyobacter polytropus	SAMN09287975
SZUA-428	43.67	0	0	1945734	4627	151	439	1966	55.7524	0	0.273492	0.228165	0	Desulfobulbus propionicus	SAMN09287976
SZUA-429	83.39	1.39	50	2304278	23501	27	160	2315	46.1288	0	0.144435	0.188902	0	Alphaproteobacteria bacterium	SAMN09287977
SZUA-430	58.98	1.52	50	1951355	5428	109	376	2226	64.4325	0	0.791244	0.189897	0	Alphaproteobacteria bacterium	SAMN09287978
SZUA-431	93.33	3.87	37.5	1853936	24162	26	118	1771	37.1665	0	0.0889404	0.147842	0	Firmicutes bacterium	SAMN09287979
SZUA-432	48.06	7.67	85	1521437	3805	148	398	1706	46.8242	0	0.709871	0.366376	0	Desulfobacterales bacterium	SAMN09287980
SZUA-433	27.35	1.72	0	1473043	3680	154	399	1604	64.3057	0	0.495839	0.134679	0	Gemmatimonadetes bacterium	SAMN09287981
SZUA-434	44.75	2.59	0	1253970	4200	106	304	1335	61.3759	0	0.472667	2.21668	0	Tolumonas sp.	SAMN09287982
SZUA-435	28.11	0.34	0	1014509	3406	114	288	1022	63.2039	0	0.608066	0.085947	0	Lentisphaerae bacterium	SAMN09287983
SZUA-436	87.78	3.91	12.5	6702450	14829	146	607	5233	65.8931	0	0.534788	0.2038	0	Victivallales bacterium	SAMN09287984
SZUA-437	68.21	4.79	10.53	3413458	5936	175	621	3289	38.776	0	0.0847676	0.0928079	0	Clostridia bacterium	SAMN09287985
SZUA-438	96.85	2.82	66.67	3280452	17971	55	273	3094	60.388	0	0.290972	0.384199	0	Spirochaetales bacterium	SAMN09287986
SZUA-439	53.61	8.62	40	3193272	6399	146	550	3253	67.2696	0	1.11017	0.438112	0	Halieaceae bacterium	SAMN09287987
SZUA-440	92.31	1.26	0	3154655	26029	36	190	2932	63.0428	0	0.312223	0.100634	0	Gemmatimonadetes bacterium	SAMN09287988
SZUA-441	25.86	0	0	2047419	4783	133	431	2236	43.5998	0	0.096008	0.297724	0	Tolumonas sp.	SAMN09287989
SZUA-442	97.86	5.98	50	2129324	23030	27	142	2259	64.6851	0	0.416091	0.122191	0	Acidimicrobiia bacterium	SAMN09287990
SZUA-443	75.04	1.34	0	1886764	6331	93	323	1967	56.0076	0	0.24954	0.0918303	0	Clostridia bacterium	SAMN09287991
SZUA-444	82.89	1.48	66.67	1429104	8266	54	208	1549	36.897	0	0.0925702	1.97849	0	Clostridia bacterium	SAMN09287992
SZUA-445	36.97	2.73	0	1274367	3736	127	337	1374	56.8054	0	0.502946	0.166343	0	Chloroflexi bacterium	SAMN09287993
SZUA-446	30.87	0	0	584547	3574	63	162	671	42.4997	0	0.107651	0.077842	0	Acidaminococcaceae bacterium	SAMN09287994
SZUA-447	59.57	1.11	66.67	1871487	5507	115	363	2114	59.8898	0	0.341007	0.23837	0	Azovibrio restrictus	SAMN09287995
SZUA-448	83.15	2.68	0	3569055	11760	90	399	3143	42.2361	0	0.0962309	0.0878377	0	Clostridia bacterium	SAMN09287996
SZUA-449	93.09	1.76	20	3023535	51888	23	96	3017	27.9941	0	0.108836	0.313279	0	Arcobacter sp.	SAMN09287997
SZUA-450	79.35	6.71	38.64	3039941	5537	181	595	3282	68.9642	0	1.23635	0.85044	0	Thiotrichales bacterium	SAMN09287998
SZUA-451	99.57	0.89	0	2924503	53771	16	77	2872	50.9876	0	0.206063	0.170759	0	Epsilonproteobacteria bacterium	SAMN09287999
SZUA-452	89.09	2.73	0	2857618	35449	27	146	2954	52.1526	0	0.283755	0.100761	0	Nitrospirae bacterium	SAMN09288000
SZUA-453	89.03	4.09	100	2791282	9440	90	384	2772	48.8297	0	0.182363	0.612517	0	Desulfobacter postgatei	SAMN09288001
SZUA-454	39.45	2.73	0	1766170	12854	37	206	1585	38.4746	0	0.164703	0.162577	0	Bacteroidetes bacterium	SAMN09288002
SZUA-455	95.6	5.69	57.14	2522814	23033	36	183	2261	42.5756	0	0.109164	0.147775	0	Candidatus Delongbacteria bacterium	SAMN09288003
SZUA-456	30.7	3.51	0	386814	9354	6	52	395	25.8882	0	0.114748	0.183567	0	Arcobacter sp.	SAMN09288004
SZUA-457	74.39	0.76	33.33	2182312	5241	141	438	2195	56.5312	0	0.209698	0.104977	0	Desulfovibrio desulfuricans	SAMN09288005
SZUA-458	46.68	2.51	100	1793224	3713	170	468	1870	52.1651	0	0.227498	0.462637	0	Desulfobacteraceae bacterium	SAMN09288006
SZUA-459	75.44	1.47	100	1642397	5538	96	316	1782	47.4768	0	0.0934503	0.190841	0	Methanospirillum hungatei	SAMN09288007
SZUA-460	51.35	2.78	0	1324367	4451	90	290	1372	37.5634	0	0.0824234	0.109569	0	Rhodospirillales bacterium	SAMN09288008
SZUA-461	32.52	3.45	50	751315	4035	68	189	858	40.6901	0	0.11627	0.148395	0	Epsilonproteobacteria bacterium	SAMN09288009
SZUA-462	48.48	6.49	92.31	655833	4918	45	143	777	50.4677	0	0.129753	0.150006	0	Candidatus Saccharibacteria bacterium	SAMN09288010
SZUA-463	31.62	1.68	0	560048	3530	58	152	619	42.4637	0	0.14432	0.0966442	0	Candidatus Dadabacteria bacterium	SAMN09288011
SZUA-464	25.08	0	0	573112	3587	58	156	723	58.4533	0	0.469252	0.289907	0	Gallionellaceae bacterium	SAMN09288012
SZUA-465	37.64	0	0	395528	10624	11	46	470	34.5763	0	0.933594	0.715571	0	Nitrosopumilus sp.	SAMN09288013
SZUA-466	35.24	6.31	88.89	1340000	3970	120	333	1357	49.379	0	0.181862	0.089469	0	Chloroflexi bacterium	SAMN09288014
SZUA-467	98.24	2.32	0	4580717	58028	22	118	3796	65.0767	0	0.753322	0.297575	0	Gammaproteobacteria bacterium	SAMN09288015
SZUA-468	59.44	6.82	83.33	4290616	7417	183	701	4207	60.3213	0	0.247792	0.11291	0	Treponema sp.	SAMN09288016
SZUA-469	74.68	6.36	40	4227017	8921	142	592	4061	43.3047	0	0.127862	0.155577	0	Chloroflexi bacterium	SAMN09288017
SZUA-470	52.58	6.18	55	4030783	3263	475	1189	4066	51.9032	0	0.268864	0.106552	0	Anaerolineae bacterium	SAMN09288018
SZUA-471	97.58	2.24	16.67	3928898	34777	32	182	3335	46.4578	0	0.120811	0.671171	0	Bacteroidetes bacterium	SAMN09288019
SZUA-472	94.51	6.08	30.77	3672488	19200	50	306	3740	58.1798	0	0.506251	0.282523	0	Candidatus Muproteobacteria bacterium	SAMN09288020
SZUA-473	97.04	0.89	100	3436273	25910	43	203	3205	60.8966	0	0.350109	0.255973	0	Halodesulfovibrio sp.	SAMN09288021
SZUA-474	87.47	3.85	14.29	3421192	14728	61	326	3272	34.2859	0	0.0693989	0.449611	0	Clostridia bacterium	SAMN09288022
SZUA-475	94.41	3.15	0	3411741	579584	3	15	2958	59.0916	0	0.316977	2.38048	0	Spirochaetales bacterium	SAMN09288023
SZUA-476	70.7	6.61	72.22	2855635	4333	191	752	3179	66.1234	0	0.719875	1.04908	0	Desulfovibrio sp.	SAMN09288024
SZUA-477	33.56	2.47	0	1375916	2033	278	672	1735	39.8763	0	0.102367	0.0783415	0	Clostridia bacterium	SAMN09288025
SZUA-478	87.99	4.15	50	2384767	4224	189	650	2680	58.0955	0	0.248305	0.0800429	0	Nitrospirae bacterium	SAMN09288026
SZUA-479	26.03	1.72	0	1595902	2178	289	730	2026	56.0999	0	0.316129	0.0720433	0	Deltaproteobacteria bacterium	SAMN09288027
SZUA-480	31.98	4.04	45.83	1432866	2453	137	515	1812	63.755	0	0.833498	0.709956	0	Rhodobacterales bacterium	SAMN09288028
SZUA-481	26.16	3.49	20	1479772	1911	321	761	1860	63.1944	0	0.93664	0.29585	0	Deltaproteobacteria bacterium	SAMN09288029
SZUA-482	48.18	3.41	80	1183282	2538	166	474	1494	66.5065	0	0.988926	0.391312	0	Deferrisoma camini	SAMN09288030
SZUA-483	25.45	1.82	0	1150374	2402	172	477	1367	33.6646	0	0.0802211	0.0682339	0	Spirochaetia bacterium	SAMN09288031
SZUA-484	73.29	2.2	57.14	1120822	3627	98	338	1312	39.3386	0	0.0924312	0.0742991	0	Firmicutes bacterium	SAMN09288032
SZUA-485	79.44	3.45	50	1106524	103848	4	20	1164	42.5821	0	0.0823552	0.182043	0	bacterium	SAMN09288033
SZUA-486	71.78	0	0	906704	84748	4	18	925	38.3879	0	0.136786	0.287895	0	bacterium	SAMN09288034
SZUA-487	33.52	7.73	33.33	836357	4201	70	224	911	49.99	0	0.189989	0.0861861	0	Chloroflexi bacterium	SAMN09288035
SZUA-488	38.71	0.65	0	561882	2480	88	231	717	42.2991	0	0.0920798	0.0966952	0	Methanolobus vulcani	SAMN09288036
SZUA-489	37.36	1.32	25	459492	2829	59	166	593	36.1804	0	0.0666841	0.0678454	0	bacterium	SAMN09288037
SZUA-490	63.39	3.47	17.65	3185081	7040	136	576	3489	64.3447	0	0.571528	0.159882	0	Gammaproteobacteria bacterium	SAMN09288038
SZUA-491	58.77	1.75	100	1861368	3678	165	538	2107	71.3152	0	1.53484	0.421331	0	Deltaproteobacteria bacterium	SAMN09288039
SZUA-492	62.61	3.55	0	3365028	4695	237	835	3257	45.0872	0	0.119351	0.0873856	0	Lentisphaerae bacterium	SAMN09288040
SZUA-493	98.04	1.09	25	4626420	52486	23	130	4079	64.2354	0	0.454659	0.182654	0	Chromatiales bacterium	SAMN09288041
SZUA-494	85.98	4.56	27.27	2999726	11029	83	373	2849	53.6301	0	0.26972	0.14397	0	Kiritimatiellales bacterium	SAMN09288042
SZUA-495	63.79	8.62	100	1458983	9061	51	236	1649	48.7072	0	0.142938	0.181092	0	Sulfuricurvum sp.	SAMN09288043
SZUA-496	54.09	9.49	79.31	1617637	4467	118	413	1878	51.0499	0	0.167892	0.454601	0	Sulfuricurvum sp.	SAMN09288044
SZUA-497	43.03	7.42	93.75	1613612	3618	146	502	1785	56.5014	0	0.332693	1.02366	0	Desulfuromonadaceae bacterium	SAMN09288045
SZUA-498	84.39	2.32	80	2717329	8032	85	446	2940	45.3587	0	0.107795	1.50234	0	Tolumonas sp.	SAMN09288046
SZUA-499	34.23	0.7	0	1064536	3096	122	360	1345	62.8727	0	0.837723	0.310075	0	Gammaproteobacteria bacterium	SAMN09288047
SZUA-500	80.35	5.6	52.94	2267874	11031	60	285	2323	36.132	0	0.110163	0.540249	0	Rhodospirillales bacterium	SAMN09288048
SZUA-501	39.75	9.23	60.98	1520752	5181	85	351	1694	61.6169	0	0.682302	0.556409	0	Dechloromonas sp.	SAMN09288049
SZUA-502	74.63	4.4	63.64	2225491	3922	168	619	2486	44.5192	0	0.135671	3.92461	0	Sunxiuqinia dokdonensis	SAMN09288050
SZUA-503	36.47	9.26	4.35	2072072	1999	399	1010	2565	59.27	0	0.46581	0.160025	0	Verrucomicrobia bacterium	SAMN09288051
SZUA-504	38.4	7.1	6.38	1279293	3042	146	455	1360	58.4798	0	0.415957	0.162552	0	Bacteroidetes bacterium	SAMN09288052
SZUA-505	25.86	0	0	1873011	91459	7	45	1474	52.356	0	0.159508	0.169624	0	Verrucomicrobia bacterium	SAMN09288053
SZUA-506	33.86	2.98	20	1459760	2748	185	553	1617	57.0554	0	0.383587	0.168059	0	Anaerolinea sp.	SAMN09288054
SZUA-507	43.96	1.41	33.33	1447611	2554	204	577	1719	51.5543	0	0.228028	0.111529	0	Nitrospirae bacterium	SAMN09288055
SZUA-508	32.45	0.93	50	1167115	2191	198	524	1413	64.8167	0	0.603538	0.201885	0	Chromatiaceae bacterium	SAMN09288056
SZUA-509	48.85	8.92	0	1121022	2880	125	399	1368	26.5711	0	0.104015	0.0964024	0	Candidatus Gracilibacteria bacterium	SAMN09288057
SZUA-510	42.63	0	0	1150875	2723	151	439	1229	40.8377	0	0.144012	0.066871	0	Ignavibacteria bacterium	SAMN09288058
SZUA-511	38.25	6.1	50	1173154	7567	50	184	1144	43.3704	0	0.101826	0.228721	0	Vibrio diazotrophicus	SAMN09288059
SZUA-512	25.88	2.42	0	874257	2157	161	407	1007	42.5005	0	0.126822	0.173146	0	Sunxiuqinia sp.	SAMN09288060
SZUA-513	39.31	3.59	25	1153034	2287	182	496	1492	40.9462	0	0.0838411	0.0608226	0	Helicobacteraceae bacterium	SAMN09288061
SZUA-514	37.32	0	0	1081819	2576	147	421	1272	56.6656	0	0.317993	1.11953	0	Desulfobulbus propionicus	SAMN09288062
SZUA-515	37.31	4.04	0	1010371	2370	160	427	1266	48.5816	0	0.105267	0.0582518	0	Spirochaetales bacterium	SAMN09288063
SZUA-516	42.09	0.43	66.67	894825	2452	132	367	1163	45.3553	0	0.103044	0.108324	0	Clostridia bacterium	SAMN09288064
SZUA-517	26.72	5.96	0	578713	1813	129	305	712	61.0508	0	0.638618	0.187466	0	Acidobacteria bacterium	SAMN09288065
SZUA-518	27.89	0	0	320667	2050	65	155	419	44.7152	0	0.228109	0.229636	0	Candidatus Bathyarchaeota archaeon	SAMN09288066
SZUA-519	31.58	3.51	50	397647	13032	9	45	416	56.1257	0	0.434231	0.544646	0	Desulfuromonadales bacterium	SAMN09288067
SZUA-520	26.49	9.25	20	2217240	14905	48	231	2338	67.8891	0	2.63169	0.956603	0	Betaproteobacteria bacterium	SAMN09288068
SZUA-521	88.57	3.95	35.29	3969168	26786	41	253	4058	62.6301	0	0.42743	0.11656	0	Gammaproteobacteria bacterium	SAMN09288069
SZUA-522	36.21	2.59	0	3575717	3363	357	1137	3832	60.3042	0	0.470434	0.307156	0	Desulfopila sp.	SAMN09288070
SZUA-523	88.26	3.59	27.78	3508724	11379	85	490	3554	63.3608	0	0.758738	0.565408	0	Marinobacterium sp.	SAMN09288071
SZUA-524	93.81	2.86	0	3466989	39808	31	168	2934	48.9052	0	0.115949	0.168781	0	Bacteroidetes bacterium	SAMN09288072
SZUA-525	92.9	3.07	25	3381673	11857	85	412	3259	50.5351	0	0.148174	0.0602055	0	Ignavibacteria bacterium	SAMN09288073
SZUA-526	83.84	2.91	25	3122135	6548	142	586	3176	54.8287	0	0.455961	0.243159	0	Chloroflexi bacterium	SAMN09288074
SZUA-527	57.76	3.45	100	2212648	6892	105	411	2516	61.8295	0	0.515505	0.404949	0	Hyphomonas jannaschiana	SAMN09288075
SZUA-528	77.42	0.54	0	2982285	107231	9	56	2367	41.5559	0	0.0887593	0.140059	0	Bacteroidetes bacterium	SAMN09288076
SZUA-529	47.42	1.82	66.67	2439905	9467	69	350	2455	42.6492	0	0.125701	0.174406	0	Chloroflexi bacterium	SAMN09288077
SZUA-530	70.95	0.6	66.67	2422105	3288	249	795	2701	41.4091	0	0.0968596	0.0881246	0	Ignavibacteria bacterium	SAMN09288078
SZUA-531	50.01	0	0	1311416	2738	171	491	1581	63.3445	0	0.663309	0.177296	0	Deferrisoma camini	SAMN09288079
SZUA-532	37.02	1.9	33.33	1274077	34980	14	76	1254	62.9493	0	0.619831	0.35448	0	Azotobacter beijerinckii	SAMN09288080
SZUA-533	73.12	0	0	868382	23087	13	61	995	40.9778	0	0.108131	0.107878	0	Candidatus Shapirobacteria bacterium	SAMN09288081
SZUA-534	96.77	0.54	0	3702201	93825	12	106	3124	35.3521	0	0.0874483	0.559982	0	Bacteroidetes bacterium	SAMN09288082
SZUA-535	43.94	7.18	63.64	1861820	6509	86	404	1945	55.5041	0	0.267649	0.660108	0	Desulfobulbus propionicus	SAMN09288083
SZUA-536	93.82	4.96	42.86	3403936	10925	91	433	3178	37.0528	0	0.0984318	2.04155	0	Paludibacter sp.	SAMN09288084
SZUA-537	71.55	9.48	100	2624781	4325	204	689	3070	60.8421	0	0.371982	0.375742	0	Betaproteobacteria bacterium	SAMN09288085
SZUA-538	96.02	7.38	84.21	3129864	7105	139	592	3418	68.62	0	1.49662	0.912141	0	Alphaproteobacteria bacterium	SAMN09288086
SZUA-539	41.5	6.27	44.44	1379323	2115	224	607	1784	59.7774	0	0.550318	0.150951	0	Candidatus Muproteobacteria bacterium	SAMN09288087
SZUA-540	70.32	2.12	80	2993489	8530	103	468	3127	57.6372	0	0.355984	0.619552	0	Desulfuromonadaceae bacterium	SAMN09288088
SZUA-541	39.66	8.62	42.86	2059984	2348	289	847	2556	64.6741	0	0.520031	1.16594	0	Tolumonas sp.	SAMN09288089
SZUA-542	70.3	8.55	0	2610068	5421	152	557	2700	56.7545	0	0.384473	0.265169	0	Malonomonas rubra	SAMN09288090
SZUA-543	68.39	2.41	25	2228238	3910	193	631	2316	61.5178	0	0.4118	0.0906963	0	Bacteroidetes bacterium	SAMN09288091
SZUA-544	56.04	1.1	100	2206634	21878	32	143	2150	69.8777	0	0.980664	0.243374	0	Gemmatimonadetes bacterium	SAMN09288092
SZUA-545	87.45	4.9	80	2058182	5833	112	417	2414	54.485	0	0.253825	0.166548	0	Helicobacteraceae bacterium	SAMN09288093
SZUA-546	66.67	0	0	1883916	18084	32	140	1885	71.714	0	0.938791	0.185022	0	Chloroflexi bacterium	SAMN09288094
SZUA-547	75.2	4.99	76.47	1863441	7631	77	325	2088	66.576	0	1.42852	0.589884	0	Rhodobacteraceae bacterium	SAMN09288095
SZUA-548	40.31	0	0	1789842	3633	163	542	1914	58.3263	0	0.271603	0.071164	0	Gammaproteobacteria bacterium	SAMN09288096
SZUA-549	53.17	3.59	60	1637494	4348	117	411	1896	60.9476	0	0.993115	0.420463	0	Betaproteobacteria bacterium	SAMN09288097
SZUA-550	50.57	4.94	8.33	1529570	2602	215	598	1849	52.9196	0	0.214656	0.0731873	0	Ignavibacteria bacterium	SAMN09288098
SZUA-551	39.78	8.18	7.69	9393830	3930	672	2697	9216	56.7649	0	0.292048	0.100511	0	Anaerolineae bacterium	SAMN09288099
SZUA-552	54.69	2.4	60	1338827	3563	120	397	1454	43.9813	0	0.149435	0.0841063	0	Spartobacteria bacterium	SAMN09288100
SZUA-553	28.76	3.45	0	991946	2256	169	439	1138	55.3134	0	0.345702	0.145945	0	Acidobacteria bacterium	SAMN09288101
SZUA-554	66.84	1.2	33.33	689724	3326	72	225	803	36.5295	0	0.10439	0.0663185	0	Candidatus Dependentiae bacterium	SAMN09288102
SZUA-555	46.14	1.35	100	622799	3471	63	193	811	50.5666	0	0.1543	0.0917506	0	Methanocorpusculum labreanum	SAMN09288103
SZUA-556	26.03	0.86	100	338201	2511	50	135	386	44.1335	0	0.168055	0.0644936	0	Calditrichaeota bacterium	SAMN09288104
SZUA-557	42.34	8.1	28.57	3402252	2218	545	1491	4225	63.7934	0	0.982005	0.24944	0	Gammaproteobacteria bacterium	SAMN09288105
SZUA-558	70.64	5.9	33.33	3434332	9954	108	505	3499	60.3714	0	0.610893	0.195594	0	Gammaproteobacteria bacterium	SAMN09288106
SZUA-559	87.74	7.83	26.32	4723574	7949	175	776	4523	55.2876	0	0.186833	0.0716101	0	Ignavibacteria bacterium	SAMN09288107
SZUA-560	98.92	4.3	0	4701889	87714	17	101	3720	36.3244	0	0.0951	0.284397	0	Bacteroidales bacterium	SAMN09288108
SZUA-561	98.39	1.61	0	4267881	27965	48	326	3633	41.5139	0	0.0975681	0.414115	0	Bacteroidetes bacterium	SAMN09288109
SZUA-562	94.93	2.38	81.82	3074292	15531	60	276	3177	65.3769	0	0.833379	0.628071	0	Rhodobacterales bacterium	SAMN09288110
SZUA-563	26.88	1.72	0	1634095	4971	105	394	1769	71.6605	0	1.50554	0.38386	0	Deltaproteobacteria bacterium	SAMN09288111
SZUA-564	31.03	1.72	0	636108	2375	47	212	786	36.9165	0	0.0790088	0.0883499	0	Rhodospirillales bacterium	SAMN09288112
SZUA-565	41.3	0.03	100	1260799	3618	113	370	1402	47.1798	0	0.124295	0.0667729	0	Clostridia bacterium	SAMN09288113
SZUA-566	55.26	7.59	38.1	7189687	3303	701	2307	7654	64.3886	0	0.602171	0.177344	0	Minicystis sp.	SAMN09288114
SZUA-567	84.85	1.08	0	3807361	19539	58	291	3211	51.5753	0	0.176844	0.121462	0	bacterium	SAMN09288115
SZUA-568	90.65	8.41	20	1641847	12189	37	207	1813	41.1137	0	0.123727	0.10849	0	Candidatus Bathyarchaeota archaeon	SAMN09288116
SZUA-569	97.33	2.46	60	1469955	16124	26	162	1528	37.3991	0	0.0939796	0.177237	0	Acholeplasmatales bacterium	SAMN09288117
SZUA-570	33.86	1.29	0	1032123	2343	171	446	1234	54.2481	0	0.269716	0.0751344	0	Deltaproteobacteria bacterium	SAMN09288118
SZUA-571	28.61	0	0	427121	2478	68	170	536	48.8908	0	0.157061	0.0473968	0	Chloroflexi bacterium	SAMN09288119
SZUA-572	45.03	0.1	0	396614	4534	30	98	465	49.176	0	0.115498	0.0686503	0	Candidatus Saccharibacteria bacterium	SAMN09288120
SZUA-573	28.96	1.7	100	1458732	2338	150	537	1671	58.0823	0	0.212373	0.0949103	0	Treponema sp.	SAMN09288121
SZUA-574	28.57	7.14	80	2487666	2184	391	1079	3143	50.2809	0	0.18941	0.38307	0	Desulfobacterales bacterium	SAMN09288122
SZUA-575	80.16	2.41	40	3736504	44020	29	182	3391	45.8537	0	0.133264	0.270041	0	Desulfobulbaceae bacterium	SAMN09288123
SZUA-576	89.96	4.11	62.5	3586122	10754	96	493	3819	59.0462	0	0.46195	0.70583	0	Propionivibrio sp.	SAMN09288124
SZUA-577	47.78	6.82	22.22	2410038	2177	400	1082	2804	64.01	0	0.400397	0.103227	0	Gemmatimonadetes bacterium	SAMN09288125
SZUA-578	55.64	7.76	80	1623960	3001	176	554	2015	47.9137	0	0.137341	0.308579	0	Clostridia bacterium	SAMN09288126
SZUA-579	32.92	1.72	0	1444789	8039	43	214	1523	69.9735	0	0.983703	0.227185	0	Gemmatimonadetes bacterium	SAMN09288127
SZUA-580	57.47	1.35	0	3364391	5250	204	682	3229	62.8146	0	0.446916	0.106185	0	Deltaproteobacteria bacterium	SAMN09288128
SZUA-581	50.98	9.73	8	3087068	3261	364	912	3339	53.7102	0	0.325595	0.183682	0	Desulfobacteraceae bacterium	SAMN09288129
SZUA-582	86.68	2.5	33.33	3109809	9967	90	389	2836	37.7778	0	0.0993277	1.05043	0	Bacteroidales bacterium	SAMN09288130
SZUA-583	48.28	6.9	25	2764886	4474	212	630	2925	64.5967	0	0.82198	0.65586	0	Candidatus Thiodiazotropha endolucinida	SAMN09288131
SZUA-584	94.41	4.37	40	2969418	56793	17	130	3052	47.5557	0	0.134382	0.503299	0	Clostridia bacterium	SAMN09288132
SZUA-585	43.42	3.45	50	1574192	4069	141	394	1669	64.5527	0	0.687998	0.260597	0	Chromatiaceae bacterium	SAMN09288133
SZUA-586	35.34	5.17	0	2127328	3408	235	605	2215	38.9459	0	0.125824	0.255894	0	Draconibacterium sp.	SAMN09288134
SZUA-587	79.55	3.7	40	2730986	11537	70	317	2411	42.568	0	0.0899329	0.186956	0	Bacteroidales bacterium	SAMN09288135
SZUA-588	54.8	7.75	52.17	2669362	3918	241	673	2422	48.8186	0	0.165941	0.118066	0	Bacteroidetes bacterium	SAMN09288136
SZUA-589	80.56	7.94	55.56	2743368	12221	69	299	2479	62.3392	0	0.393419	0.119195	0	Ignavibacteria bacterium	SAMN09288137
SZUA-590	40.34	1.72	0	2422382	3498	258	677	2562	55.9288	0	0.248763	0.0832518	0	Acidobacteria bacterium	SAMN09288138
SZUA-591	48.43	0	0	2074214	4113	171	501	2007	41.3693	0	0.112343	0.0769633	0	Bacteroidetes bacterium	SAMN09288139
SZUA-592	96.03	0.59	0	2303127	104621	6	40	2251	49.32	0	0.183237	0.129666	0	Gammaproteobacteria bacterium	SAMN09288140
SZUA-593	66.8	8.4	38.89	2196030	7067	101	360	2280	40.2023	0	0.094621	0.265693	0	Clostridia bacterium	SAMN09288141
SZUA-594	27.59	1.72	0	1920041	3535	193	522	2099	68.8477	0	0.928615	0.20484	0	Propionibacteriaceae bacterium	SAMN09288142
SZUA-595	43.38	7.44	52.94	2106732	6855	96	343	2253	59.1722	0	0.457026	0.356989	0	Dechloromonas sp.	SAMN09288143
SZUA-596	40.52	8.62	0	1719317	3801	159	441	1808	30.6379	0	0.110758	0.0996611	0	Bacteroidetes bacterium	SAMN09288144
SZUA-597	40.97	1.86	27.27	1235070	49819	7	44	1191	63.9399	0	0.733671	0.366239	0	Novosphingobium sp.	SAMN09288145
SZUA-598	45.28	1.41	16.67	1448711	7721	58	224	1415	36.9767	0	0.0935477	0.113011	0	Clostridia bacterium	SAMN09288146
SZUA-599	28.25	5.26	0	1382515	8293	55	196	1424	58.6006	0	0.388972	0.351771	0	Desulfuromonadales bacterium	SAMN09288147
SZUA-600	26.72	1.72	0	1278165	4078	113	318	1373	65.113	0	0.867822	0.269221	0	Fontimonas sp.	SAMN09288148
SZUA-601	61.36	0	0	1276442	6429	59	218	1343	46.6248	0	0.131533	0.0892924	0	Alphaproteobacteria bacterium	SAMN09288149
SZUA-602	30.56	8.25	92	1178964	5249	77	236	1092	47.0877	0	0.104226	0.410673	0	Methanosarcina acetivorans	SAMN09288150
SZUA-603	33.15	4.14	40	945411	4211	76	221	968	64.9667	0	1.07205	0.301338	0	Deltaproteobacteria bacterium	SAMN09288151
SZUA-604	75.29	9.48	57.14	838110	211934	2	14	839	45.6545	0	0.0896135	0.217051	0	Candidatus Kaiserbacteria bacterium	SAMN09288152
SZUA-605	71.43	1.1	100	671213	27537	9	39	678	35.419	0	0.105921	0.171839	0	Alphaproteobacteria bacterium	SAMN09288153
SZUA-606	87.91	5.36	9.09	7017176	7932	284	1053	6527	68.7608	0	0.752919	0.194743	0	Archangium sp.	SAMN09288154
SZUA-607	39.68	5.34	92.31	444927	7709	19	66	504	48.4754	0	0.103882	0.226402	0	Candidatus Kaiserbacteria bacterium	SAMN09288155
SZUA-608	53.03	1.82	100	1547268	6784	72	255	1576	50.7494	0	0.159158	0.147369	0	Spirochaetaceae bacterium	SAMN09288156
SZUA-609	98.37	5.43	10	4552060	243613	7	71	3654	35.9347	0	0.0885328	0.756288	0	Bacteroidales bacterium	SAMN09288157
SZUA-610	91.01	1.38	50	4243302	175869	8	42	3537	40.9775	0	0.0918702	0.226684	0	Clostridia bacterium	SAMN09288158
SZUA-611	85.09	6.58	22.73	3168816	77221	13	102	3124	66.9015	0	1.01373	0.701442	0	Rhodobacterales bacterium	SAMN09288159
SZUA-612	60.34	6.9	0	2184258	16422	40	225	2209	62.2589	0	0.843887	0.372078	0	Gammaproteobacteria bacterium	SAMN09288160
SZUA-613	33.33	8.77	40	1643976	7903	64	254	1747	65.9035	0	1.04456	1.25684	0	Desulfuromonas sp.	SAMN09288161
SZUA-614	39.56	5.59	0	3390113	11269	75	420	3212	67.8621	0	0.648554	0.177654	0	Gemmatimonadetes bacterium	SAMN09288162
SZUA-615	91.17	8.06	28.57	3535423	8722	103	497	3585	45.3558	0	0.150793	0.425189	0	Desulfobulbaceae bacterium	SAMN09288163

## Sheet: Table S3a
Taxonomy	Carbon fixation									Sulfur metabolism																Nitrogen metabolism																	Methane metabolism						Aerobic respiration
	Calvin-Benson-Bassham Cycle			Reverse citric acid cycle	Wood–Ljungdahl pathway		3-Hydroxypropionic acid pathway		4-hydroxybutyryl pathway	SOX system							Sulfide oxidation			Sulfate reduction		Sulfur oxidareduction				Denitrification									Nitrogen fixation			Ammonia oxidation					Methane production			Methane oxidation
	rbcL	rbcS	prkB	ATP citrate lyase	cdhA/ cdhB	cdhC/ acsC/ cdhD	prpE	mcl	abfD	soxA	soxX	soxB	soxC	soxY	soxZ	rdsrA	sqr	fccB	fccA	dsrA	psrA	dsrB	aprA	aprB	sat	napA	narG	narH	nirK	nirS	norB	nosZ	nirB	nrfA	nifD	nifK	nifH	amoA	amoB	amoC	hao	hcp	mcrA	mcrB	mcrC	pmoA	pmoB	pmoC	ccoN
Acidobacteria	0	0	0	0	0	0	0	0	0	0	0	0	0	0	0	0	0	0	0	0	0	0	0	0	0	0	0	0	0	0	0	0	0	0	0	0	0	0	0	0	0	0	0	0	0	0	0	0	0
Actinobacteria	0	0	0	0	0	1.13612	0.0546644	0.67329	0	0.544356	0	0	0	0	0	0	0	0	0	0	0	0	0	0	0	0	0	0	0	0	0	0	0	0	0	0	0	0	0	0	0	0	0	0	0	0	0	0	0.062155
Bacteroidetes	0.0101725	0	0	0	0	0.921561	0.0216138	0	0	0	0	0	0	0	0	0	0	0	0	0	0	0	0	0	0	1.48931	0.594305	0.631094	3.11028	4.13342	0.00828151	2.81329	0	0	0	0	0	0	0	0	0	0	0	0	0	0	0	0	0
BMS3Abin14	0	0	0	0	0	0	0	0	0	0	0	0	0	0	0	0	0	0	0	0	0	0	0	0	0	0	0	0	0	0	0	0	0	0	0	0	0	0	0	0	0	0	0	0	0	0	0	0	0
Candidate phyla radiation (CPR)	0	0	0	0	0	0	0	0	0	0	0	0	0	0	0	0	0	0	0	0	0	0	0	0	0.55244	0	0	0	0	0	0	0	0	0	0	0	0	0	0	0	0	0	0	0	0	0	0	0	0
Candidatus Delongbacteria	0	0	0	0	0	0	0	0	0	0	0	0	0	0	0	0	0	0	0	0	0	0	0	0	0	0	0	0	0	0	0	0	0	0	0	0	0	0	0	0	0	0	0	0	0	0	0	0	0
Candidatus Desantisbacteria	0	0	0	0	0	4.09662	0	0	0	0	0	0	0	0	0	0	0	0	0	0	0	0	0	0	3.33963	0	1.12105	0.752246	0	0	0	0	0	0	0	0	0	0	0	0	0	0	0	0	0	0	0	0	0
Candidatus Moduliflexus	0	0	0	0	0	0.0151273	0	0	0	0	0	0	0	0	0	0	0	0	0	0	0	0	0.0159907	0	0.045561	0	0	0	0	0	0	0	0	0	0	0	0	0	0	0	0	0.00399038	0	0	0	0	0	0	0
Candidatus Zixibacteria	0	0	0	0	0	0	0	0	0	0	0	0	0	0	0	0	0	0	0	0	0	0	0	0	0	0	0	0	0	0	0	0	0	0	0	0	0	0	0	0	0	0	0	0	0	0	0	0	0
Chlamydiae	0	0	0	0	0	0	0	0	0	0	0	0	0	0	0	0	0	0	0	0	0	0	0	0	0	0	0	0	0	0	0	0	0	0	0	0	0	0	0	0	0	0	0	0	0	0	0	0	0
Chloroflexi	0	0	0	0	0	0.00924546	0	0	0	0.0123702	0	0	0	0	0	0	0	0	0	0	0	0	0.0104287	0	0.055514	0	0	0.215195	0	0	0	0	0	0	0	0	0	0	0	0	0	0	0	0	0	0	0	0	0
Deferrisomatota	0	0	0	0	0	0	0	0	0	0	0	0	0	0	0	0	0	0	0	0	0	0	0	0	0	0	0	0	0	0	0	0	0	0	0	0	0	0	0	0	0	0	0	0	0	0	0	0	0
Dependentiae (TM6)	0	0	0	0	0	0	0	0	0	0	0	0	0	0	0	0	0	0	0	0	0	0	0	0	0	0	0	0	0	0	0	0	0	0	0	0	0	0	0	0	0	0	0	0	0	0	0	0	0
Euryarchaeota	0	0	0	0	0	0	0	0	0	0	0	0	0	0	0	0	0	0	0	0	0	0	0	0	0	0	0	0	0	0	0	0	0	0	0	0	0	0	0	0	0	0	0	0	0	0	0	0	0
Firmicutes	0	0	0	0	0	0	0	0	0	0	0	0	0	0	0	0	0	0	0	0	0	0	0	0	0	0	0	0	0	0	0	0	0	0	0	0	0	0	0	0	0	0	0	0	0	0	0	0	0
Fusobacteria	0	0	0	0	0	0	0	0	0	0	0	0	0	0	0	0	0	0	0	0	0	0	0	0	0	0	0	0	0	0	0	0	0	0	0	0	0	0	0	0	0	0	0	0	0	0	0	0	0
Gemmatimonas	0	0	0	0	0	0	0	0	0	0	0	0	0.295957	0	0.31023	0	0	0	0	0	0	0	0	0	0	0.229893	0	0.012974	0.343672	0	0	0	0	0	0	0	0	0	0	0	0	0	0	0	0	0	0	0	0
Hydrothermarchaeota	0	0	0	0	2.59434	1.48242	0	0	0	0	0	0	0	0	0	0	0	0	0	1.05927	0	1.46436	0	0	0.0771241	0	0	0	0	0	0	0	0	0	0	0	1.38551	0	0	0	0	0	0	0	0	0	0	0	0
Ignavibacteria	0	0	0	0	0	0	0	0	0	0	0	0	0	0	0	0	0	0	0	0	0	0	0	0	0	0	0	0	0	0	0	0.856605	0	0	0	0	0	0	0	0	0	0	0	0	0	0	0	0	0
Lentisphaerae	0	0	0	0	0	0	0	0	0	0	0	0	0	0	0	0	0	0	0	0	0	0	0	0	0	0.304846	0	0	0	0	0	0	0	0.359118	0	0	0	0	0	0	0	0	0	0	0	0	0	0	0.367705
Nitrospinae	0	0	0	0.0221379	0	0	0	0	0	0	0	0	0	0	0	0	0	0	0	0	0	0	0.211658	0	0.0269359	0	0.0127255	0	0	0	0	0	0	0	0.0137543	0	0.00762349	0	0	0	0	0	0	0	0	0	0	0	0
Nitrospirae	0	0	0	4.15936	0	31.0864	0	0	0	0	0	0	0	0	0	0	0	0	0	63.5328	0	0	0	81.8853	25.8036	1.31727	0	0.809818	0.746	0	0	0	0	0	98.412	27.8992	29.717	0	0	0	0	56.7661	0	0	0	0	0	0	0
Alphaproteobacteria	0	1.23118	0	0	0	0	7.57502	1.51996	0	3.25051	4.01202	0	0	2.74146	4.38998	5.23601	0	0	0	0	0	5.06393	2.887	3.34047	2.01214	0	7.70179	9.79465	4.97657	0	0	0	0	0	0	0	0	0	0	0	0	0	0	0	0	0	0	0	0
Betaproteobacteria	0	0	0	0	0	0	0	0.741645	0	0	0	0	0	0	0	0	0	0	0	0	0	0	0	0	0	0	0	0	0.322038	0	0	0	0	0	0	0	0	0	0	0	1.07709	0	0	0	0	0	0	0	0
Deltaproteobacteria	0	0	0	0	0	0	0	0	0	0	0	3.61989	0	4.19571	5.32197	0	0	0	0	3.44571	0	3.96997	3.99785	3.32342	3.50057	0	0	0	0	0	0	0	0	0.580697	4.15926	3.61119	3.99222	0	0	0	0	3.56711	0	0	0	0	0	0	0
Epsilonproteobacteria	0	0	0	0	0	0	0	0	0	0	0	0	0	0	0	0	0	0	0	0	0	0	0	0	0	0	0	0	0	0	0	0	0	0	0	0	0	0	0	0	0	0	0	0	0	0	0	0	0
Gammaproteobacteria	0	27.3432	0	0	0	0	0.851481	0.618558	0	43.4333	6.59432	12.6727	31.9256	47.5656	53.6845	35.1779	3.80314	0	1.03657	0	0.590767	36.3958	49.5031	56.6248	39.1973	6.42548	90.1967	29.5958	1.97605	1.24125	4.00256	2.44609	63.4176	0	4.84839	5.83631	27.8619	0	0	0	0.980514	0	0	0	0	0	0	0	81.0084
Zetaproteobacteria	0	0	0	0	0	0	0	0	0	0	0	0	0	0	0	0	0	0	0	0	0.377815	0	0	0	0	0	0	0	0	0	0	0	1.07407	0	0	0	0	0	0	0	0	0	0	0	0	0	0	0	0.526921
Other Proteobacteria	0	0	0	0	0	0	0	0	0	0	0	0	0	0	0	0	0	0	0	0	0	0	0	0	0	0	0	0	0	0	0	0	0	0	0	0	0	0	0	0	0	0	0	0	0	0	0	0	0
Planctomycetes	0	0	0	0	0	0	0	0	0	0	0	0	0	0	0	0	0	0	0	0	0	0	0	0	0	0	0	0.756874	0	0	0.538482	0	1.6478	0	0	0	0	0	0	0	0	0.495911	0	0	0	0	0	0	0
Spirochaetes	0	0	0	0	0	1.38472	0	0	0	0	0	0	0	0	0	0	0	0	0	0	0	0	0	0	0	0	0	0	0	0	0	0	0	0	0	0	0	0	0	0	0	0	0	0	0	0	0	0	0
Tenericutes	0	0	0	0	0	0	0	0	0	0	0	0	0	0	0	0	0	0	0	0	0	0	0	0	0	0	0	0	0	0	0	0	0	0	0	0	0	0	0	0	0	0	0	0	0	0	0	0	0
[truncated: 23 more columns]

## Sheet: Table S3b
Taxonomy	Carbon fixation									Sulfur metabolism																Nitrogen metabolism																	Methane metabolism						Aerobic respiration
	Calvin-Benson-Bassham Cycle			Reverse citric acid cycle	Wood–Ljungdahl pathway		3-Hydroxypropionic acid pathway		4-hydroxybutyryl pathway	SOX system							Sulfide oxidation			Sulfate reduction		Sulfur oxidareduction				Denitrification									Nitrogen fixation			Ammonia oxidation					Methane production			Methane oxidation
	rbcL	rbcS	prkB	ATP citrate lyase	cdhA/ cdhB	cdhC/ acsC/ cdhD	prpE	mcl	abfD	soxA	soxX	soxB	soxC	soxY	soxZ	rdsrA	sqr	fccB	fccA	dsrA	psrA	dsrB	aprA	aprB	sat	napA	narG	narH	nirK	nirS	norB	nosZ	nirB	nrfA	nifD	nifK	nifH	amoA	amoB	amoC	hao	hcp	mcrA	mcrB	mcrC	pmoA	pmoB	pmoC	ccoN
Acidobacteria	0	0	0	0	0	0	0	0	0	0	0	0	0	0	0	0	0	0	0	0	0	0	0	0	0	0	0	0	0	0	0	0	0	0	0	0	0	0	0	0	0	0	0	0	0	0	0	0	0
Actinobacteria	0	0	0	0	0	0	0	0	0	0	0	0	0	0	0	0	0	0	0	0	0	0	0	0	0	0	0	0	0.721067	0	0	0	0	0	0	0	0	0	0	0	0	0	0	0	0	0	0	0	0
Bacteroidetes	0	0	0	0	0	0	0.117506	0	0.0965147	0	0	0	0	0	0	0	0.186749	0	0	0	0	0	2.02234	0	0.243731	0	0	0	0	0	0.328997	1.33098	0.813995	0.606315	1.19744	0.837016	1.41928	0	0	0	0	1.31906	0	0	0	0	0	0	0
BMS3Abin14	0	0	0	0	0	0	0	0	0	0	0	0	0	0	0	0	0	0	0	0	0	0	0	0	0	0	0	0	0	0	0	0	0	0	0	0	0	0	0	0	0	0	0	0	0	0	0	0	0
Candidate phyla radiation (CPR)	0	0	0	0	0	0	0	0	0	0	0	0	0	0	0	0	0	0	0	0	0	0	0	0	0	0	0	0	0	0	0.0801149	0	0	0	0	0	0	0	0	0	0	0	0	0	0	0	0	0	0
Candidatus Delongbacteria	0	0	0	0	0	0	0	0	0	0	0	0	0	0	0	0	0	0	0	0	0	0	0	0	0	0	0	0	0	0	0	0	0	0	0	0	0	0	0	0	0	0.183339	0	0	0	0	0	0	0
Candidatus Desantisbacteria	0	0	0	0	0	0	0	0	0	0	0	0	0	0	0	0	0	0	0	0	0	0	0	0	0	0	0	0	0	0	0	0	0	0	0	0	0	0	0	0	0	0	0	0	0	0	0	0	0
Candidatus Moduliflexus	0	0	0	0	0	0	0	0	0	0	0	0	0	0	0	0	0	0	0	0	0	0	0	0	0	0	0	0	0	0	0	0	0	0	0	0	0	0	0	0	0	0	0	0	0	0	0	0	0
Candidatus Zixibacteria	0	0	0	0	0	0	0	0	0	0	0	0	0	0	0	0	0	0	0	0	0	0	0	0	0	0	0	0	0	0	0	1.13524	0	0	0	0	0	0	0	0	0	0	0	0	0	0	0	0	0
Chlamydiae	0	0	0	0	0	0	0	0	0	0	0	0	0	0	0	0	0	0	0	0	0	0	0	0	0	0	0	0	0	0	0	0	0	0	0	0	0	0	0	0	0	0	0	0	0	0	0	0	0
Chloroflexi	0	0	0	0	0	1.95947	0.272207	0	0.304186	0	0	0	0	0	0	0	0	0	0	0.498579	0	0.675535	0	0	0	0	0	0	1.50073	0	0	0	0	0	0	0	0	0	0	0	0	0.275886	0	0	0	0	0	0	0
Deferrisomatota	0	0	0	0	0	0	5.1563	0	0	0	0	0	0	0	0	0	0	0	0	0	0	0	0	0	0	0	0	0	0	0	0	0	0	0	0	0	0	0	0	0	0	0	0	0	0	0	0	0	0.402729
Dependentiae (TM6)	0	0	0	0	0	0	0	0	0	0	0	0	0	0	0	0	0	0	0	0	0	0	0	0	0	0	0	0	0	0	0	0	0	0	0	0	0	0	0	0	0	0	0	0	0	0	0	0	0
Euryarchaeota	0.114138	0	0	0	0.270879	0.448713	0	0	0	0	0	0	0	0	0	0	0	0	0	0	0	0	0	0	0	0	0	0	0	0	0	0	0	0	0	0.135356	0	0	0	0	0	0	0.255843	0.114205	0.0767084	0	0	0	0
Firmicutes	0	0	0	0	0	0	0	0	0.665003	0	0	0	0	0	0	0	0	0	0	0	0	0	0	0	0	0	0	0	0	0	0	0.158412	0.137114	0	0.740963	0.701599	1.11178	0	0	0	0	1.75184	0	0	0	0	0	0	0
Fusobacteria	0	0	0	0	0	0	0	0	0	0	0	0	0	0	0	0	0	0	0	0	0	0	0.11042	0	0	0	0	0	0	0	0	0	0	0	0.0945572	0.0714862	0.0879035	0	0	0	0	0.20526	0	0	0	0	0	0	0
Gemmatimonas	0	0	0	0	0	0	0	0	0	0	0	0	0.934607	0	0	0	0	0	0	0	0	0	0	0	0	1.97929	0	0	0.562704	0	0	2.40381	0	0	0	0	0	0	0	0	0	0	0	0	0	0	0	0	0
Hydrothermarchaeota	0	0	0	0	0	0	0	0	0	0	0	0	0	0	0	0	0	0	0	0	0	0	0	0	0	0	0	0	0	0	0	0	0	0	0	0	0	0	0	0	0	0	0	0	0	0	0	0	0
Ignavibacteria	0	0	0	0	0	0	0	0	0	0	0	0	0	0	0	0	0	0	0	0	0	0	0	0	0	0	1.72031	1.55594	0.41362	0	0.0813082	0	0	0.459358	0	0	0	0	0	0	0	0	0	0	0	0	0	0	0
Lentisphaerae	0	0	0	0	0	1.08786	0	0	0	0	0	0	0	0	0	0	0	0	0	0	0	0	0	0	0	0	0	0	0	0	0	0	0	1.20461	2.97496	2.40648	2.28985	0	0	0	0	3.58382	0	0	0	0	0	0	0.946001
Nitrospinae	0	0	0	0	0	0	0	0	0	0	0	0	0	0	0	0	0	0	0	0	0	0	0	0	0	0	0	0	1.59946	0	0	0	0.799672	0	0	0	0	0	0	0	0	0	0	0	0	0	0	0	0
Nitrospirae	0	0	0	0.635843	0	2.59144	0.671086	0	0	0	0	0	0	0	0	0	1.19541	0	0	1.4263	0.200954	1.64208	1.19087	1.50748	1.59159	1.57188	0	0	0.240479	0	2.35953	0	0	0.621813	1.54289	1.35799	1.80159	0	0	0	0	0.507034	0	0	0	0	0	0	1.30722
Alphaproteobacteria	0	0	0	0	0	0	8.14088	2.94457	0	2.83028	2.53821	3.9996	2.16607	4.37182	3.64496	0	0	0	0	0	0	0	0	0	0	0	0	0	2.17893	4.10139	0.995383	0.535976	3.90748	0	1.55596	1.29559	3.00723	0	0	0	0	1.55626	0	0	0	0	0	0	7.76221
Betaproteobacteria	0	0	0	0	0	0	0	0	0	0.599218	0.15719	0.353904	0.188614	0.37748	0.518349	0.388676	0	0	0	0	0	0.396481	0	0	0	1.68439	0	0	0	0	0	0	0.472361	0	1.45663	1.04524	1.12779	0	0	0	0	0	0	0	0	0	0	0	0.555446
Deltaproteobacteria	0	0	0	0.521216	0	3.17118	4.10521	1.15865	0.188669	0.163331	0	0	0.857568	0	0	0	0	0.442547	0	1.9703	0.576828	1.36781	3.03738	2.21133	4.19537	3.35422	2.59747	3.01823	0	0.921964	1.91839	0.889012	3.6662	0.298358	2.43938	2.52362	2.53517	0	0	0	0	4.58584	0	0	0	0	0	0	1.55417
Epsilonproteobacteria	0	0	0	0.336452	0	0	0	0	0	1.50598	0.246665	1.06369	0.0882801	1.71137	0.809048	0	0.527044	0	0	0	0	0	0	0	1.35482	1.71039	0	0.678232	0	0	0.255265	0	0	0	0	0.625735	0.721517	0	0	0	0	0.869676	0	0	0	0	0	0	0.449311
Gammaproteobacteria	0	4.0448	0	0	0	0	7.64093	1.33132	0	1.54384	0.710291	1.89765	0.694652	2.28162	4.16502	5.98322	0	0	1.25954	0	0	4.59136	6.16039	5.70494	7.11883	6.16594	0	0	0	2.55185	0	0	5.46027	0	3.04573	2.59243	2.92098	0	0	0	0	1.46536	0	0	0	0	0	0	6.0599
Zetaproteobacteria	0	0	0	0	0	0	0	0	0	0	0	0	0	0	0	0	0	0	0	0	0	0	0	0	0	0	0	0	0	0	0	0	0	0	0	0	0	0	0	0	0	0	0	0	0	0	0	0	0
Other Proteobacteria	0	0	0	0	0	0	0	0	0	0	0	0	0	0	0	0	0	0	0	0	0	0	0	0	0	0	0	0	0	0	0	0	0	0	0	0	0	0	0	0	0	0.0873247	0	0	0	0	0	0	0
Planctomycetes	0	0	0	0	0	1.7177	0	0	0	0	0	0	0	0	0	0	0	0	0	0	0	0	0	0	0	0	0	1.72236	0	0	0	0	0	0	0.123727	0.116647	0.210355	0	0	0	0	0.910719	0	0	0	0	0	0	0
Spirochaetes	0	0	0	0	0	0.0604283	0	0.147788	0.318396	0	0	0	0	0	0	0	0	0	0	0	0	0	0	0	0	0	0	0	0	0	0	0	0.108304	0	3.13711	3.24557	3.72121	0	0	0	0	3.76019	0	0	0	0	0	0	0
Tenericutes	0	0	0	0	0	0	0	0	0	0	0	0	0	0	0	0	0	0	0	0	0	0	0	0	0	0	0	0	0	0	0	0	0	0	0	0	0	0	0	0	0	0	0	0	0	0	0	0	0
[truncated: 23 more columns]

## Sheet: Table S3c
Taxonomy	Carbon fixation									Sulfur metabolism																Nitrogen metabolism																	Methane metabolism						Aerobic respiration
	Calvin-Benson-Bassham Cycle			Reverse citric acid cycle	Wood–Ljungdahl pathway		3-Hydroxypropionic acid pathway		4-hydroxybutyryl pathway	SOX system							Sulfide oxidation			Sulfate reduction		Sulfur oxidareduction				Denitrification									Nitrogen fixation			Ammonia oxidation					Methane production			Methane oxidation
	rbcL	rbcS	prkB	ATP citrate lyase	cdhA/ cdhB	cdhC/ acsC/ cdhD	prpE	mcl	abfD	soxA	soxX	soxB	soxC	soxY	soxZ	rdsrA	sqr	fccB	fccA	dsrA	psrA	dsrB	aprA	aprB	sat	napA	narG	narH	nirK	nirS	norB	nosZ	nirB	nrfA	nifD	nifK	nifH	amoA	amoB	amoC	hao	hcp	mcrA	mcrB	mcrC	pmoA	pmoB	pmoC	ccoN
Acidobacteria	0	0	0	0	0	0	0	0	0	0	0	0	0	0	0	0	0	0	0	0	0	0	0	0	0	0	0	0	0	0	0	0	0	0	0	0	0	0	0	0	0	0	0	0	0	0	0	0	0
Actinobacteria	0	0	0	0	0	0	0	0	0	0	0	0	0	0	0	0	0	0	0	0	0	0	0	0	0	0	0	0	0.20904	0	0	0	0	0	0	0	0	0	0	0	0	0	0	0	0	0	0	0	0
Bacteroidetes	0	0	0	0	0	0	0.366886	0	0.0770278	0	0	0	0	0	0	0	3.34583	0	0	0	0	0	1.29599	0	0.7715	0	0	0	0	0	3.23169	0.405574	7.332	8.61703	20.0328	21.9532	16.7678	0	0	0	0	9.76514	0	0	0	0	0	0	0
BMS3Abin14	0	0	0	0	0	0	0	0	0	0	0	0	0	0	0	0	0	0	0	0	0	0	0	0	0	0	0	0	0	0	0	0	0	0	0	0	0	0	0	0	0	0	0	0	0	0	0	0	0
Candidate phyla radiation (CPR)	0	0	0	0	0	0	0	0	0	0	0	0	0	0	0	0	0	0	0	0	0	0	0	0	0	0	0	0	0	0	0.152953	0	0	0	0	0	0	0	0	0	0	0	0	0	0	0	0	0	0
Candidatus Delongbacteria	0	0	0	0	0	0	0	0	0	0	0	0	0	0	0	0	0	0	0	0	0	0	0	0	0	0	0	0	0	0	0	0	0	0	0	0	0	0	0	0	0	0.290361	0	0	0	0	0	0	0
Candidatus Desantisbacteria	0	0	0	0	0	0	0	0	0	0	0	0	0	0	0	0	0	0	0	0	0	0	0	0	0	0	0	0	0	0	0	0	0	0	0	0	0	0	0	0	0	0	0	0	0	0	0	0	0
Candidatus Moduliflexus	0	0	0	0	0	0	0	0	0	0	0	0	0	0	0	0	0	0	0	0	0	0	0	0	0	0	0	0	0	0	0	0	0	0	0	0	0	0	0	0	0	0	0	0	0	0	0	0	0
Candidatus Zixibacteria	0	0	0	0	0	0	0	0	0	0	0	0	0	0	0	0	0	0	0	0	0	0	0	0	0	0	0	0	0	0	0	0.478059	0	0	0	0	0	0	0	0	0	0	0	0	0	0	0	0	0
Chlamydiae	0	0	0	0	0	0	0	0	0	0	0	0	0	0	0	0	0	0	0	0	0	0	0	0	0	0	0	0	0	0	0	0	0	0	0	0	0	0	0	0	0	0	0	0	0	0	0	0	0
Chloroflexi	0	0	0	0	0	1.08829	0.0914372	0	0.0597596	0	0	0	0	0	0	0	0	0	0	0.305757	0	0.382785	0	0	0	0	0	0	0.343729	0	0	0	0	0	0	0	0	0	0	0	0	0.0931985	0	0	0	0	0	0	0
Deferrisomatota	0	0	0	0	0	0	2.54934	0	0	0	0	0	0	0	0	0	0	0	0	0	0	0	0	0	0	0	0	0	0	0	0	0	0	0	0	0	0	0	0	0	0	0	0	0	0	0	0	0	0.0900267
Dependentiae (TM6)	0	0	0	0	0	0	0	0	0	0	0	0	0	0	0	0	0	0	0	0	0	0	0	0	0	0	0	0	0	0	0	0	0	0	0	0	0	0	0	0	0	0	0	0	0	0	0	0	0
Euryarchaeota	0.240069	0	0	0	0.43054	0.723246	0	0	0	0	0	0	0	0	0	0	0	0	0	0	0	0	0	0	0	0	0	0	0	0	0	0	0	0	0	0.323022	0	0	0	0	0	0	1.22952	0.556078	0.247569	0	0	0	0
Firmicutes	0	0	0	0	0	0	0	0	0.334949	0	0	0	0	0	0	0	0	0	0	0	0	0	0	0	0	0	0	0	0	0	0	0.101547	0.583537	0	4.68192	5.03505	7.15619	0	0	0	0	7.56275	0	0	0	0	0	0	0
Fusobacteria	0	0	0	0	0	0	0	0	0	0	0	0	0	0	0	0	0	0	0	0	0	0	0.243956	0	0	0	0	0	0	0	0	0	0	0	0.265318	0.224789	0.378953	0	0	0	0	0.870323	0	0	0	0	0	0	0
Gemmatimonas	0	0	0	0	0	0	0	0	0	0	0	0	0.235102	0	0	0	0	0	0	0	0	0	0	0	0	0.605666	0	0	0.240467	0	0	1.00016	0	0	0	0	0	0	0	0	0	0	0	0	0	0	0	0	0
Hydrothermarchaeota	0	0	0	0	0	0	0	0	0	0	0	0	0	0	0	0	0	0	0	0	0	0	0	0	0	0	0	0	0	0	0	0	0	0	0	0	0	0	0	0	0	0	0	0	0	0	0	0	0
Ignavibacteria	0	0	0	0	0	0	0	0	0	0	0	0	0	0	0	0	0	0	0	0	0	0	0	0	0	0	0.70321	0.818054	0.216772	0	0.110879	0	0	0.385935	0	0	0	0	0	0	0	0	0	0	0	0	0	0	0
Lentisphaerae	0	0	0	0	0	0.518062	0	0	0	0	0	0	0	0	0	0	0	0	0	0	0	0	0	0	0	0	0	0	0	0	0	0	0	0.710301	2.96425	1.94496	1.98763	0	0	0	0	2.85003	0	0	0	0	0	0	0.502915
Nitrospinae	0	0	0	0	0	0	0	0	0	0	0	0	0	0	0	0	0	0	0	0	0	0	0	0	0	0	0	0	0.478689	0	0	0	0.285699	0	0	0	0	0	0	0	0	0	0	0	0	0	0	0	0
Nitrospirae	0	0	0	0.149043	0	0.836845	0.288273	0	0	0	0	0	0	0	0	0	0.421798	0	0	0.48936	0.0499974	0.559282	0.426923	0.901483	0.78738	0.6059	0	0	0.0439578	0	1.10374	0	0	0.170994	0.437799	0.346887	0.616716	0	0	0	0	0.156971	0	0	0	0	0	0	0.569364
Alphaproteobacteria	0	0	0	0	0	0	6.60959	1.91741	0	1.93359	1.62768	2.92481	2.10983	2.97944	3.51979	0	0	0	0	0	0	0	0	0	0	0	0	0	0.854558	3.9207	1.60159	0.643418	2.98184	0	1.89724	1.74977	3.64057	0	0	0	0	1.993	0	0	0	0	0	0	6.41159
Betaproteobacteria	0	0	0	0	0	0	0	0	0	0.395703	0.137242	0.276932	0.253742	0.331888	0.601599	0.124814	0	0	0	0	0	0.194296	0	0	0	1.73167	0	0	0	0	0	0	1.01799	0	4.69505	4.74371	1.26486	0	0	0	0	0	0	0	0	0	0	0	1.08843
Deltaproteobacteria	0	0	0	0.871395	0	3.14875	1.64969	0.288117	0.161939	0.277294	0	0	0.291584	0	0	0	0	0.616938	0	5.01807	1.01614	3.38003	4.81806	3.56246	5.82573	0.808605	0.809576	1.35679	0	0.254323	0.412301	0.288659	1.05754	0.5285	4.99596	3.48466	7.36989	0	0	0	0	11.4242	0	0	0	0	0	0	2.48056
Epsilonproteobacteria	0	0	0	0.858115	0	0	0	0	0	1.45805	0.262313	2.68098	0.489926	1.93414	0.774462	0	0.373569	0	0	0	0	0	0	0	1.35197	2.19279	0	1.33456	0	0	0.465216	0	0	0	0	2.38946	3.76689	0	0	0	0	0.521511	0	0	0	0	0	0	1.79373
Gammaproteobacteria	0	2.61641	0	0	0	0	3.82135	0.934825	0	1.01108	0.281556	1.14414	0.297767	1.32491	2.66705	3.70208	0	0	0.511589	0.382384	0	3.65938	4.04745	4.54868	4.5194	5.99236	0	0	0	1.35664	0	0	10.9483	0	5.81671	4.60592	6.31031	0	0	0	0	2.54148	0	0	0	0	0	0	5.51787
Zetaproteobacteria	0	0	0	0	0	0	0	0	0	0	0	0	0	0	0	0	0	0	0	0	0	0	0	0	0	0	0	0	0	0	0	0	0	0	0	0	0	0	0	0	0	0	0	0	0	0	0	0	0
Other Proteobacteria	0	0	0	0	0	0	0	0	0	0	0	0	0	0	0	0	0	0	0	0	0	0	0	0	0	0	0	0	0	0	0	0	0	0	0	0	0	0	0	0	0	0.160517	0	0	0	0	0	0	0
Planctomycetes	0	0	0	0	0	0.41073	0	0	0	0	0	0	0	0	0	0	0	0	0	0	0	0	0	0	0	0	0	0.704571	0	0	0	0	0	0	0.788739	0.498268	1.03078	0	0	0	0	0.529442	0	0	0	0	0	0	0
Spirochaetes	0	0	0	0	0	0.221861	0	0.175747	0.28266	0	0	0	0	0	0	0	0	0	0	0	0	0	0	0	0	0	0	0	0	0	0	0	0.18954	0	6.47361	6.24782	8.44554	0	0	0	0	6.98731	0	0	0	0	0	0	0
Tenericutes	0	0	0	0	0	0	0	0	0	0	0	0	0	0	0	0	0	0	0	0	0	0	0	0	0	0	0	0	0	0	0	0	0	0	0	0	0	0	0	0	0	0	0	0	0	0	0	0	0
[truncated: 23 more columns]

## Sheet: Table S3d
Taxonomy	Carbon fixation									Sulfur metabolism																Nitrogen metabolism																	Methane metabolism						Aerobic respiration
	Calvin-Benson-Bassham Cycle			Reverse citric acid cycle	Wood–Ljungdahl pathway		3-Hydroxypropionic acid pathway		4-hydroxybutyryl pathway	SOX system							Sulfide oxidation			Sulfate reduction		Sulfur oxidareduction				Denitrification									Nitrogen fixation			Ammonia oxidation					Methane production			Methane oxidation
	rbcL	rbcS	prkB	ATP citrate lyase	cdhA/ cdhB	cdhC/ acsC/ cdhD	prpE	mcl	abfD	soxA	soxX	soxB	soxC	soxY	soxZ	rdsrA	sqr	fccB	fccA	dsrA	psrA	dsrB	aprA	aprB	sat	napA	narG	narH	nirK	nirS	norB	nosZ	nirB	nrfA	nifD	nifK	nifH	amoA	amoB	amoC	hao	hcp	mcrA	mcrB	mcrC	pmoA	pmoB	pmoC	ccoN
Acidobacteria	0	0	0	0	0	0	0	0	0	0	0	0	0	0	0	0	0	0	0	0	0	0	0	0	0	0	0	0	0	0	0	0	0	0	0	0	0	0	0	0	0	0	0	0	0	0	0	0	0
Actinobacteria	0	0	0	0	0	0.0152292	2.77662	0.0727422	0	0.022552	0	0	0	0	0	0	0	0	0	0	0	0	0	0	0	0	0	0	0	0	0	0	0	0	0	0	0	0	0	0	0	0	0	0	0	0	0	0	3.01525
Bacteroidetes	0.687117	0	0	0	0	0.030171	2.30889	0.517802	0	0	0	0	0	0	0	0	0	0	2.50609	0	0	0	0	0	0	0.0574893	3.8618	3.60028	0.0516851	1.10448	0.695546	0.854277	0	0	0	0	0	0	0	0	0	0	0	0	0	0	0	0	0
BMS3Abin14	0	0	0	0	0	0.816705	0	0	0	0	0	0	0	0	0	0	0	0	0	0	0	0	0	0	0	0	0	0	0	0	0	0	0	0	0	0	0	0	0	0	0	0	0	0	0	0	0	0	0
Candidate phyla radiation (CPR)	0	0	0	0	0	0	0	0	0	0	0	0	0	0	0	0	0	0	0	0	0	0	0	0	0.035972	0	0	0	0	0	0	0	0	0	0	0	0	0	0	0	0	0	0	0	0	0	0	0	0
Candidatus Delongbacteria	0	0	0	0	0	0	0	0	0	0	0	0	0	0	0	0	0	0	0	0	0	0	0	0	0	0	0	0	0	0	0	0	0	0	0	0	0	0	0	0	0	0	0	0	0	0	0	0	0
Candidatus Desantisbacteria	0	0	0	0	0	0.652089	0	0	0	0	0	0	0	0	0	0	0	0	0	0	0	0	0	0	0.632688	0	0.672019	0.913374	0	0	0	0	0	0	0	0	0	0	0	0	0	0	0	0	0	0	0	0	0
Candidatus Moduliflexus	0	0	0	0	0	3.89057	1.2204	0	0	0	0	0	0	0	0	0	0	0	0	0	0	0	0.944472	0	1.96903	0	0	0	0	0	0	0	0	0	0	0	0	0	0	0	0	1.11826	0	0	0	0	0	0	0
Candidatus Zixibacteria	0	0	0	0	0	0	0	0	0	0	0	0	0	0	0	0	0	0	0	0	0	0	0	0	0	0	0	0	0	0	0	0	0	0	0	0	0	0	0	0	0	0	0	0	0	0	0	0	0
Chlamydiae	0	0	0	0	0	0	0	0	0	0	0	0	0	0	0	0	0	0	0	0	0	0	0	0	0	0	0	0	0	0	0	0	0	0	0	0	0	0	0	0	0	0	0	0	0	0	0	0	0
Chloroflexi	0	0	0	0	0	1.47524	0	0	0.462531	1.86544	0	0	0	0	0	0	0	0	0	0	0	0	0.493641	0.467917	2.00978	0	0	11.1164	0	0	0	0	0	0	0	0	0	0	0	0	0	0	0	0	0	0	0	0	0
Deferrisomatota	0	0	0	0	0	0	0	0	0	0	0	0	0	0	0	0	0	0	0	0	0	0	0	0	0	0	0	0	0	0	0	0	0	0	0	0	0	0	0	0	0	0	0	0	0	0	0	0	0
Dependentiae (TM6)	0	0	0	0	0	0	0	0	0	0	0	0	0	0	0	0	0	0	0	0	0	0	0	0	0	0	0	0	0	0	0	0	0	0	0	0	0	0	0	0	0	0	0	0	0	0	0	0	0
Euryarchaeota	0	0	0	0	0	0	0	0	0	0	0	0	0	0	0	0	0	0	0	0	0	0	0	0	0	0	0	0	0	0	0	0	0	0	0	0	0	0	0	0	0	0	0	0	0	0	0	0	0
Firmicutes	0	0	0	0	0	0	0	0	0	0	0	0	0	0	0	0	0	0	0	0	0	0	0	0	0	0	0	0	0	0	0	0	0	0	0	0	0	0	0	0	0	0	0	0	0	0	0	0	0
Fusobacteria	0	0	0	0	0	0	0	0	0	0	0	0	0	0	0	0	0	0	0	0	0	0	0	0	0	0	0	0	0	0	0	0	0	0	0	0	0	0	0	0	0	0	0	0	0	0	0	0	0
Gemmatimonas	0	0	0	0	0	0	0	0	0	0	1.24122	0	0.0472782	0	0	0	0	0	0	0	0	0	0	0	0	0.0909501	0	1.83693	0.0332218	0	0	0	0	0	0	0	0	0	0	0	0	0	0	0	0	0	0	0	0
Hydrothermarchaeota	2.30106	0	0	0	1.86569	5.71858	0	0	0	0	0	0	0	0	0	0	0	0	0	3.25647	0	3.78872	0	0	1.71124	0	0	0	0	0	0	0	0	0	0	0	0.0100353	0	0	0	0	0	0	0	0	0	0	0	0
Ignavibacteria	0	0	0	0	0	0	0	0	0	0	0	0	0	0	0	0	0	0	0	0	0	0	0	0	0	0	0	0	0	0	0	0.081678	0	0	0	0	0	0	0	0	0	0	0	0	0	0	0	0	0
Lentisphaerae	0	0	0	0	0	0	0	0	0	0	0	0	0	0	0	0	0	0	0	0	0	0	0	0	0	0.0928196	0	0	0	0	0	0	0	0.0173575	0	0	0	0	0	0	0	0	0	0	0	0	0	0	0
Nitrospinae	0	0	0	3.74614	0	0	0	0	0	1.1046	0	0	0	0	0	0	0	0	0	0.945909	0	0.811649	5.66352	0.943848	0.788697	0	1.23457	0	0	0	0	0	0	0	0.838305	0.737478	0.958024	0	0	0	0	0.831607	0	0	0	0	0	0	0
Nitrospirae	0	0	0	6.98789	0	0.0872776	0	0	0	0	0	0	0	0	0	0	0	0	0	0.0570414	0	0	0	0.294179	0.0576866	1.86251	0	1.7049	1.19039	0	0	0	0	0	0.483021	0.118547	0.293551	0	0	0	0	0.0241142	0	0	0	0	0	0	0
Alphaproteobacteria	0	0.873259	0	0	0	0	2.78724	0.163209	0	0.157253	0.0367039	0	0	0.0538744	0.0993947	0.857266	0	0	0	0	0	1.12463	2.55347	3.58824	1.00532	0	0.299435	0.703387	0.103931	0	0	0	0	0	0	0	0	0	0	0	0	0	0	0	0	0	0	0	0
Betaproteobacteria	0	0.854275	0	0	0	0	0	1.0897	0	0	0	0	0	0	0	0	0	0	0	0	0	0	0	0	0	0	0	0	0.572684	0	0	0	0	0	0	0	0	0	0	0	1.20816	0	0	0	0	0	0	0	0
Deltaproteobacteria	0	0	0	0	0	0	0	0	0	0	0	0.00732139	0	0	0	0	0	0	0	0	0	0.00759355	0.0171467	0.0569517	0.00673672	0	0	0	0	0	0	0	0	0.00727185	0.0172124	0.0144341	0.0190939	0	0	0	0	0.0101591	0	0	0	0	0	0	0
Epsilonproteobacteria	0	0	0	0	0	0	0	0	0	0	0	0	0	0	0	0	0	0	0	0	0	0	0	0	0	0	0	0	0	0	0	0	0	0	0	0	0	0	0	0	0	0	0	0	0	0	0	0	0
Gammaproteobacteria	0	24.809	0	0	0	0	2.63614	9.86612	0	21.9042	13.2557	14.2284	0.482092	18.5389	26.1889	25.4439	4.72803	0	1.42166	0	4.21213	25.1588	41.094	58.0954	27.5654	5.6665	28.042	10.5688	0	0.695573	1.49588	0.40254	23.7832	0	0.406933	0.684399	3.28767	0	0	0	1.92153	0	0	0	0	0	0	0	34.6612
Zetaproteobacteria	0	0	0	0	0	0	0	0	0	0	0	0	0	0	0	0	0	0	0	0	0.496756	0	0	0	0	0	0	0	0	0	0	0	0.514197	0	0	0	0	0	0	0	0	0	0	0	0	0	0	0	0.216816
Other Proteobacteria	0	0	0	0	0	0	0	0	0	0	0	0	0	0	0	0	0	0	0	0	0	0	0	0	0	0	0	0	0	0	0	0	0	0	0	0	0	0	0	0	0	0	0	0	0	0	0	0	0
Planctomycetes	0	0	0	0	0	0	0	0	0	0	0	0	0	0	0	0	0	0	0	0	0	0	0	0	0	0	0	0.585319	0	0	0.302196	0	0.253241	0	0	0	0	0	0	0	0	0.169382	0	0	0	0	0	0	0
Spirochaetes	0	0	0	0	0	0.00795646	0	0	0	0	0	0	0	0	0	0	0	0	0	0	0	0	0	0	0	0	0	0	0	0	0	0	0	0	0	0	0	0	0	0	0	0	0	0	0	0	0	0	0
Tenericutes	0	0	0	0	0	0	0	0	0	0	0	0	0	0	0	0	0	0	0	0	0	0	0	0	0	0	0	0	0	0	0	0	0	0	0	0	0	0	0	0	0	0	0	0	0	0	0	0	0
[truncated: 23 more columns]

## Sheet: Table S4a
Abundance of carbohydrate-active enzymes (CAZYmes)
Taxonomy	GH1	GH2	GH3	GH4	GH5	GH6	GH7	GH8	GH9	GH10	GH11	GH12	GH13	GH15	GH16	GH17	GH18	GH19	GH20	GH21	GH22	GH23	GH25	GH26	GH27	GH28	GH29	GH30	GH31	GH32	GH35	GH36	GH37	GH38	GH39	GH40	GH41	GH42	GH43	GH44	GH45	GH46	GH47	GH48	GH49	GH50	GH51	GH53	GH54
Acidobacteria	0	0	1.6212	0	0	0	0	0	0	0	0	0	0.760951	0	0	0	0	0	0	0	0	7.05321	0.87853	0	0	0	0	0	0	0	0	0	0	0	0.775146	0	0	0	0	0	0	0.983233	0	0	0	0	1.87634	0	0
Actinobacteria	3.14305	6.41128	6.68043	1.20326	6.89085	0	0	0	0	0	0	0	10.8884	17.6496	0	0	0	0	0	0	0	8.18588	0.115916	0.620004	0	0	0	0	0	0.290818	0	1.11446	0	0.947473	0.396091	0	0	0	1.2139	0	0	0	0	0	0	0	0	0	0
Bacteroidetes	0.840774	0	8.20628	0.0104732	10.3942	0	0	0	0.0052745	0.823786	0	0	17.7678	3.34637	0.505229	0	0.00491469	0	7.24439	0	0	18.8388	0	1.05515	0.711235	3.08761	0.6434	1.90506	1.43147	0.706575	0	0.683254	0	0	0	0	0	2.29721	1.67303	0	0	0	0	0	0	0	0	0	0
BMS3Abin14	0	0	0	0	0	0	0	0	0	0	0	0	0	0	0	0	0	0	0	0	0	0.00482783	0	0	0	0	0	0	0	0	0	0	0	0	0	0	0	0	0	0	0	0	0	0	0	0	0	0	0
Candidate phyla radiation (CPR)	0.934774	0	0	0	0.696292	0	0	0	0	0.328448	0	0	1.12433	4.71851	0	0	0	0	0	0	0	7.94621	0	0	0	0	0	0	0	0	0	0	1.65533	0	0	0	0	0	0	0	0	0	0	0	0	0	0	0	0
Candidatus Delongbacteria	0	0	0	0	0	0	0	0	0	0	0	0	0	0	0	0	0	0	0	0	0	0	0	0	0	0	0	0	0	0	0	0	0	0	0	0	0	0	0	0	0	0	0	0	0	0	0	0	0
Candidatus Desantisbacteria	0.235937	0.218898	0	3.86163	0.187242	0	0	0	0	0	0	0	0	0	0	0	0	0	0	0	0	0	0	0	0	0	0.195821	0	0	0	2.62109	0	0	2.27229	0.552448	0	0	1.23695	0	0	0	0	0	0	0	0	0	0	0
Candidatus Moduliflexus	0	0	0	0	0	0	0	0	0	0	0	0	0	0.00273289	0	0	0	0	0	0	0	0.0027994	0	0	0	0	0	0	0	0	0	0	0	0	0	0	0	0	0	0	0	0	0	0	0	0	0	0	0
Candidatus Zixibacteria	0	0	0	0	0	0	0	0	0	0	0	0	0	0	0	0	0	0	0	0	0	0	0	0	0	0	0	0	0	0	0	0	0	0	0	0	0	0	0	0	0	0	0	0	0	0	0	0	0
Chlamydiae	0.00271366	0	0	0	0	0	0	0	0	0	0	0	0.0130866	0	0	0	0	0	0	0	0	0	0	0	0	0	0	0	0	0	0	0	0	0	0	0	0	0	0	0	0	0	0	0	0	0	0	0	0
Chloroflexi	0.0215104	0	0	0	0.015536	0	0	0	0	0	0	0	0.00680789	0	0	0	0.00399038	0	0	0	0	0	0	0	0	0	0.00519509	0	0	0	0	0	0	0.0165961	0	0	0	0	0	0	0	0	0	0	0	0	0	0	0
Deferrisomatota	0	0	0	0	0	0	0	0	0	0	0	0	0	0	0	0	0	0	0	0	0	0	0	0	0	0	0	0	0	0	0	0	0	0	0	0	0	0	0	0	0	0	0	0	0	0	0	0	0
Dependentiae (TM6)	0	0	0	0	0	0	0	0	0	0	0	0	0	0	0	0	0	0	0	0	0	0	0	0	0	0	0	0	0	0	0	0	0	0	0	0	0	0	0	0	0	0	0	0	0	0	0	0	0
Euryarchaeota	0	0	0	0	0	0	0	0	0	0	0	0	0	0	0	0	0	0	0	0	0	0	0	0	0	0	0	0	0	0	0	0	0	0	0	0	0	0	0	0	0	0	0	0	0	0	0	0	0
Firmicutes	0	0	0	0	0	0	0	0	0	0	0	0	0	0	0	0	0	0	0	0	0	0	0	0	0	0	0	0	0	0	0	0	0	0	0	0	0	0	0	0	0	0	0	0	0	0	0	0	0
Fusobacteria	0	0	0	0	0	0	0	0	0	0	0	0	0	0	0	0	0	0	0	0	0	0	0	0	0	0	0	0	0	0	0	0	0	0	0	0	0	0	0	0	0	0	0	0	0	0	0	0	0
Gemmatimonas	0	0	0.19262	0	0	0	0	0	0	0	0	0	0	0	0	0	0	0	0.233989	0	0	1.07943	0	0	0	0	0	0	0	0	0	0	0	0	0	0	0	0	0.240221	0	0	0	0	0	0	0	0	0	0
Hydrothermarchaeota	0	0	0	0	0	0	0	0	0	0	0	0	0.0135689	1.15157	0	0	0	0	0	0	0	0	0	0	0	0	0	0	0	0	0	0	0	0	0	0	0	0	0	0	0	0	0	0	0	0	0	0	0
Ignavibacteria	0	3.05124	2.22112	1.58269	0	0	0	0	1.12196	0	0	0	3.84166	0	1.91439	0	0	0	0.612795	0	0	1.19095	0	0	0	1.04267	0.601237	0.61005	2.38192	0	0	0	0	1.77082	0	0	0	0.64406	0	0	0	0	0	0	0	0	0	0	0
Lentisphaerae	0	0	0.57673	0	0	0	0	0	0	0	0	0	1.89294	0	0	0	0.282061	0	0	0	0	0	0.49153	0	0	0	0	0	0	0	0	0	0	0	0	0	0	0	0.545604	0	0	0	0	0	0	0	0	0	0
Nitrospinae	0	0.00715742	0	0	0	0	0	0	0.156211	0	0	0	0	0	0	0	0	0	0	0	0	0.0209812	0	0	0	0	0	0	0.00203545	0	0	0	0	0	0	0	0	0	0	0	0	0	0	0	0	0	0	0	0
Nitrospirae	31.6145	0	26.3311	0	0	0	0	0	0	0	0	0	57.5476	27.2536	25.9477	0	0	0	0	0	0	113.678	0	0	0	0	0.885201	0	0	0	0	0	0.0048066	0	0	0	0	25.8908	0	0	0	0	0	0	0	0	0	0	0
Alphaproteobacteria	0.620647	0	6.50682	0	0	0	0	0.522965	0	1.30697	0	0	2.47957	0.581509	0	0	0	0	0	0	0	12.5646	2.9193	0	0	0	0	0	0	0	0	0	0	0	0	0	0	0	0	0	0	0	0	0	0	0	0	0	0
Betaproteobacteria	0	0	0.228123	0	0	0	0	0	0	0	0	0	0	0	0	0	0	0	0	0	0	1.06985	0	0	0	0	0	0	0	0	0	0	0	0	0	0	0	0	0	0	0	0	0	0	0	0	0	0	0
Deltaproteobacteria	0	0	0.259928	0	0.216576	0	0	0	0	0	0	0	0	3.50451	0	0	0	0.418926	0	0	0	23.1946	0	0	0	0	0	0	0	0	0	0	0	0	0	0	0	0	0	0	0	0	0	0	0	0	0	0	0
Epsilonproteobacteria	0	0	0	0	0	0	0	0	0	0	0	0	0	0	0	0	0	0	0	0	0	0	0	0	0	0	0	0	0	0	0	0	0	0	0	0	0	0	0	0	0	0	0	0	0	0	0	0	0
Gammaproteobacteria	0	10.3985	21.666	2.15429	0.99116	0	0	0	0	0	0	0	73.7328	1.88594	0	0.288503	0	0	0.00429633	0	0	178.691	2.96125	0	0	8.69394	0.887322	0	0.997388	0	0	0	0	0	0	0	0	0	0.395872	0	0	0	0	0	0	0	9.27642	0	0
Zetaproteobacteria	0	0	0.414638	0	0	0	0	0	0	0	0	0	0.966889	0	0	0	0	0	0	0	0	0.784941	0	0	0	0	0	0	0	0	0	0	0	0	0	0	0	0	0	0	0	0	0	0	0	0	0	0	0
Other Proteobacteria	0.276437	0	0.295836	0	0.383951	0	0	0	0	0	0	0	1.31514	0.311099	0	0	0	0	0	0	0	1.50619	0	0	0	0.238939	0	0	0	0	0	0	0	0	0	0	0	0	0	0	0	0	0	0	0	0	0	0	0
Planctomycetes	0	0	0	0	1.71344	0	0	0	0	0.808405	0	0	4.40622	0	0	0	0.896248	0	0	0	0	0	0	0	0	0	0.526557	0	0	0.57273	0	0	0	0.448386	0	0	0	0	0	0	0	0	0	0	0	0	0	0	0
Spirochaetes	1.53818	0	1.23875	2.01089	0.529865	0	0	0	0	0	0	0	2.82951	1.40804	0	0	0	0	1.28824	0	0	1.67673	0	0	0	0	0	0	0.776763	0	0	0.422643	0	0.78108	0	0	0	0	0.842763	0	0	0	0	0	0	0	1.85784	0	0
Tenericutes	0	0	0	0	0	0	0	0	0	0	0	0	0	0	0	0	0	0	0	0	0	0	0	0	0	0	0	0	0	0	0	0	0	0	0	0	0	0	0	0	0	0	0	0	0	0	0	0	0
Abundance of extracellular CAZYmes
Taxonomy	GH1	GH2	GH3	GH4	GH5	GH6	GH7	GH8	GH9	GH10	GH11	GH12	GH13	GH15	GH16	GH17	GH18	GH19	GH20	GH21	GH22	GH23	GH25	GH26	GH27	GH28	GH29	GH30	GH31	GH32	GH35	GH36	GH37	GH38	GH39	GH40	GH41	GH42	GH43	GH44	GH45	GH46	GH47	GH48	GH49	GH50	GH51	GH53	GH54
Acidobacteria	0	0	0	0	0	0	0	0	0	0	0	0	0	0	0	0	0	0	0	0	0	0	0	0	0	0	0	0	0	0	0	0	0	0	0	0	0	0	0	0	0	0	0	0	0	0	0	0	0
Actinobacteria	0	0	0	0	0	0	0	0	0	0	0	0	0	0	0	0	0	0	0	0	0	0	0	0	0	0	0	0	0	0	0	0	0	0	0	0	0	0	0	0	0	0	0	0	0	0	0	0	0
Bacteroidetes	0	0	0	0	0.00670711	0	0	0	0	0	0	0	1.49482	0	0.0321833	0	0	0	0	0	0	0	0	0	0	0	0	0	0	0	0	0	0	0	0	0	0	0	0	0	0	0	0	0	0	0	0	0	0
BMS3Abin14	0	0	0	0	0	0	0	0	0	0	0	0	0	0	0	0	0	0	0	0	0	0	0	0	0	0	0	0	0	0	0	0	0	0	0	0	0	0	0	0	0	0	0	0	0	0	0	0	0
Candidate phyla radiation (CPR)	0	0	0	0	0	0	0	0	0	0	0	0	0	0	0	0	0	0	0	0	0	0	0	0	0	0	0	0	0	0	0	0	0	0	0	0	0	0	0	0	0	0	0	0	0	0	0	0	0
Candidatus Delongbacteria	0	0	0	0	0	0	0	0	0	0	0	0	0	0	0	0	0	0	0	0	0	0	0	0	0	0	0	0	0	0	0	0	0	0	0	0	0	0	0	0	0	0	0	0	0	0	0	0	0
Candidatus Desantisbacteria	0	0	0	0	0	0	0	0	0	0	0	0	0	0	0	0	0	0	0	0	0	0	0	0	0	0	0	0	0	0	0	0	0	0	0	0	0	0	0	0	0	0	0	0	0	0	0	0	0
Candidatus Moduliflexus	0	0	0	0	0	0	0	0	0	0	0	0	0	0	0	0	0	0	0	0	0	0	0	0	0	0	0	0	0	0	0	0	0	0	0	0	0	0	0	0	0	0	0	0	0	0	0	0	0
Candidatus Zixibacteria	0	0	0	0	0	0	0	0	0	0	0	0	0	0	0	0	0	0	0	0	0	0	0	0	0	0	0	0	0	0	0	0	0	0	0	0	0	0	0	0	0	0	0	0	0	0	0	0	0
Chlamydiae	0	0	0	0	0	0	0	0	0	0	0	0	0	0	0	0	0	0	0	0	0	0	0	0	0	0	0	0	0	0	0	0	0	0	0	0	0	0	0	0	0	0	0	0	0	0	0	0	0
Chloroflexi	0	0	0	0	0	0	0	0	0	0	0	0	0	0	0	0	0	0	0	0	0	0	0	0	0	0	0	0	0	0	0	0	0	0	0	0	0	0	0	0	0	0	0	0	0	0	0	0	0
Deferrisomatota	0	0	0	0	0	0	0	0	0	0	0	0	0	0	0	0	0	0	0	0	0	0	0	0	0	0	0	0	0	0	0	0	0	0	0	0	0	0	0	0	0	0	0	0	0	0	0	0	0
Dependentiae (TM6)	0	0	0	0	0	0	0	0	0	0	0	0	0	0	0	0	0	0	0	0	0	0	0	0	0	0	0	0	0	0	0	0	0	0	0	0	0	0	0	0	0	0	0	0	0	0	0	0	0
Euryarchaeota	0	0	0	0	0	0	0	0	0	0	0	0	0	0	0	0	0	0	0	0	0	0	0	0	0	0	0	0	0	0	0	0	0	0	0	0	0	0	0	0	0	0	0	0	0	0	0	0	0
Firmicutes	0	0	0	0	0	0	0	0	0	0	0	0	0	0	0	0	0	0	0	0	0	0	0	0	0	0	0	0	0	0	0	0	0	0	0	0	0	0	0	0	0	0	0	0	0	0	0	0	0
Fusobacteria	0	0	0	0	0	0	0	0	0	0	0	0	0	0	0	0	0	0	0	0	0	0	0	0	0	0	0	0	0	0	0	0	0	0	0	0	0	0	0	0	0	0	0	0	0	0	0	0	0
Gemmatimonas	0	0	0	0	0	0	0	0	0	0	0	0	0	0	0	0	0	0	0	0	0	0	0	0	0	0	0	0	0	0	0	0	0	0	0	0	0	0	0	0	0	0	0	0	0	0	0	0	0
Hydrothermarchaeota	0	0	0	0	0	0	0	0	0	0	0	0	0.00187534	1.15157	0	0	0	0	0	0	0	0	0	0	0	0	0	0	0	0	0	0	0	0	0	0	0	0	0	0	0	0	0	0	0	0	0	0	0
Ignavibacteria	0	0	0	0	0	0	0	0	0	0	0	0	0	0	0	0	0	0	0	0	0	0	0	0	0	0.492928	0	0	0	0	0	0	0	0	0	0	0	0	0	0	0	0	0	0	0	0	0	0	0
Lentisphaerae	0	0	0	0	0	0	0	0	0	0	0	0	0.785952	0	0	0	0	0	0	0	0	0	0	0	0	0	0	0	0	0	0	0	0	0	0	0	0	0	0	0	0	0	0	0	0	0	0	0	0
Nitrospinae	0	0	0	0	0	0	0	0	0	0	0	0	0	0	0	0	0	0	0	0	0	0	0	0	0	0	0	0	0	0	0	0	0	0	0	0	0	0	0	0	0	0	0	0	0	0	0	0	0
Nitrospirae	0	0	0	0	0	0	0	0	0	0	0	0	0	0	0	0	0	0	0	0	0	0	0	0	0	0	0	0	0	0	0	0	0	0	0	0	0	0	0	0	0	0	0	0	0	0	0	0	0
Alphaproteobacteria	0	0	0	0	0	0	0	0.522965	0	0	0	0	0	0	0	0	0	0	0	0	0	0	0	0	0	0	0	0	0	0	0	0	0	0	0	0	0	0	0	0	0	0	0	0	0	0	0	0	0
Betaproteobacteria	0	0	0	0	0	0	0	0	0	0	0	0	0	0	0	0	0	0	0	0	0	0	0	0	0	0	0	0	0	0	0	0	0	0	0	0	0	0	0	0	0	0	0	0	0	0	0	0	0
Deltaproteobacteria	0	0	0	0	0	0	0	0	0	0	0	0	0	0	0	0	0	0	0	0	0	0	0	0	0	0	0	0	0	0	0	0	0	0	0	0	0	0	0	0	0	0	0	0	0	0	0	0	0
Epsilonproteobacteria	0	0	0	0	0	0	0	0	0	0	0	0	0	0	0	0	0	0	0	0	0	0	0	0	0	0	0	0	0	0	0	0	0	0	0	0	0	0	0	0	0	0	0	0	0	0	0	0	0
Gammaproteobacteria	0	0	0	0	0.212791	0	0	0	0	0	0	0	4.4434	0	0	0	0	0	0	0	0	0	0	0	0	8.69394	0	0	0	0	0	0	0	0	0	0	0	0	0	0	0	0	0	0	0	0	0	0	0
Zetaproteobacteria	0	0	0	0	0	0	0	0	0	0	0	0	0	0	0	0	0	0	0	0	0	0	0	0	0	0	0	0	0	0	0	0	0	0	0	0	0	0	0	0	0	0	0	0	0	0	0	0	0
Other Proteobacteria	0	0	0	0	0	0	0	0	0	0	0	0	0	0	0	0	0	0	0	0	0	0	0	0	0	0	0	0	0	0	0	0	0	0	0	0	0	0	0	0	0	0	0	0	0	0	0	0	0
Planctomycetes	0	0	0	0	0	0	0	0	0	0	0	0	0.432887	0	0	0	0	0	0	0	0	0	0	0	0	0	0	0	0	0	0	0	0	0	0	0	0	0	0	0	0	0	0	0	0	0	0	0	0
Spirochaetes	0	0	0	0	0	0	0	0	0	0	0	0	0	0	0	0	0	0	0	0	0	0	0	0	0	0	0	0	0	0	0	0	0	0	0	0	0	0	0	0	0	0	0	0	0	0	0	0	0
Tenericutes	0	0	0	0	0	0	0	0	0	0	0	0	0	0	0	0	0	0	0	0	0	0	0	0	0	0	0	0	0	0	0	0	0	0	0	0	0	0	0	0	0	0	0	0	0	0	0	0	0
[truncated: 76 more columns]

## Sheet: Table S4b
Abundance of carbohydrate-active enzymes (CAZYmes)
Taxonomy	GH1	GH2	GH3	GH4	GH5	GH6	GH7	GH8	GH9	GH10	GH11	GH12	GH13	GH15	GH16	GH17	GH18	GH19	GH20	GH21	GH22	GH23	GH25	GH26	GH27	GH28	GH29	GH30	GH31	GH32	GH35	GH36	GH37	GH38	GH39	GH40	GH41	GH42	GH43	GH44	GH45	GH46	GH47	GH48	GH49	GH50	GH51	GH53	GH54
Acidobacteria	0	0	0	0	0	0	0	0	0	0	0	0	0	0	0	0	0	0	0	0	0	0	0	0	0	0	0	0	0	0	0	0	0	0	0	0	0	0	0	0	0	0	0	0	0	0	0	0	0
Actinobacteria	1.12917	1.13441	8.24584	0	0.67745	0.632395	0	0	0	0	0	0	7.43373	0	0	0	0.453066	0	0	0	0	0.859386	0	0	0	0	0	0	0.789351	0.478671	0	0	0	0	0	0	0	0.601018	0.510264	0	0	0	0	0	0	0	1.09892	0.694031	0
Bacteroidetes	0.264126	10.4211	9.81529	0	2.61869	0	0	0.57909	1.34677	0.492328	0	0	6.60759	0.988893	6.79176	0	0.781427	0.0880417	2.47813	0	0	5.44586	0.25427	0.825794	1.35954	3.36575	4.5979	1.62276	2.41573	1.74488	0.150659	0.64	0.972883	0.203585	0.27954	0	0	0.654116	8.60092	0	0	0	0.115509	0.157756	0.785319	0.696744	1.03183	0.459779	0
BMS3Abin14	0	0	0	0	0	0	0	0	0	0	0	0	0	0	0	0	0	0	0	0	0	0	0	0	0	0	0	0	0	0	0	0	0	0	0	0	0	0	0	0	0	0	0	0	0	0	0	0	0
Candidate phyla radiation (CPR)	0.430193	0	0	0	0.212893	0	0	0	0	0	0	0	0	0.380365	0	0	0.286636	0	0	0	0	0.635723	0	0	0	0	0	0	0	0	0	0	0.104903	0	0.288152	0	0	0	0	0	0	0	0	0	0	0	0	0	0
Candidatus Delongbacteria	0	0.074866	0	0	0	0	0	0	0	0	0	0	0.130859	0	0	0	0	0	0.108894	0	0	0.291883	0	0	0	0	0	0	0	0	0	0	0	0.193167	0	0	0	0	0	0	0	0	0	0	0	0	0	0	0
Candidatus Desantisbacteria	0	0	0	0	0	0	0	0	0	0	0	0	0	0	0	0	0	0	0	0	0	0	0	0	0	0	0	0	0	0	0	0	0	0	0	0	0	0	0	0	0	0	0	0	0	0	0	0	0
Candidatus Moduliflexus	0	0	0	0	0	0	0	0	0	0	0	0	0	0	0	0	0	0	0	0	0	0	0	0	0	0	0	0	0	0	0	0	0	0	0	0	0	0	0	0	0	0	0	0	0	0	0	0	0
Candidatus Zixibacteria	1.22671	0	0.670167	0	0	0	0	0	0	0	0	0	5.16933	2.01763	0.528916	0	0.576716	0	0	0	0	1.94951	0	0	0	0	0	0	0	0	0	0	0	0	0	0	0	0	0	0	0	0	0	0	0	0	0	0	0
Chlamydiae	0	0	0	0	0	0	0	0	0	0	0	0	0	0	0	0	0	0	0	0	0	0	0	0	0	0	0	0	0	0	0	0	0	0	0	0	0	0	0	0	0	0	0	0	0	0	0	0	0
Chloroflexi	1.49307	0.783901	0.780443	0.231076	0	0	0	0	0	0	0	0	17.8794	1.7316	0	0	3.07817	0	0	0	0	0.327071	1.50358	0	0	0	1.31196	0	0.523641	0	0	0	0	0	0	0	0	0	0	0	0	0	0	0	0	0	0.480635	0	0
Deferrisomatota	0	0	0	0	0	0	0	0	0	0	0	0	0	0	0	0	0	0	0	0	0	1.07684	0	0	0	0	0	0	0	0	0	0	0	0	0	0	0	0	0	0	0	0	0	0	0	0	0	0	0
Dependentiae (TM6)	0	0	0	0	0	0	0	0	0	0	0	0	0	0	0	0	0	0	0	0	0	0	0	0	0	0	0	0	0	0	0	0	0	0	0	0	0	0	0	0	0	0	0	0	0	0	0	0	0
Euryarchaeota	0	0	0	0	0	0	0	0	0	0	0	0	0	0	0	0	0	0	0	0	0	0	0	0	0	0	0	0	0	0	0	0	0	0	0	0	0	0	0	0	0	0	0	0	0	0	0	0	0
Firmicutes	0.99927	4.4063	3.35267	1.39402	0.84914	0	0	0.0617509	0.267119	0	0	0	4.96974	0	0.36068	0	1.12284	0	0.309338	0	0	0.77085	0.832204	0.58735	0.486321	1.33613	1.9246	0.393606	1.91038	0.48793	0.255409	1.03197	0	0.281543	0.199178	0	0	1.14448	2.81921	0	0	0	0	0	0	0.660323	1.39881	0.764117	0
Fusobacteria	0.357625	0	0.0500421	0.210977	0	0	0	0	0	0	0	0	0.831611	0	0	0	0	0	0	0	0	0.236639	0	0	0	0.0778113	0	0	0.08102	0.276535	0	0	0	0	0	0	0	0	0	0	0	0	0	0	0	0	0	0	0
Gemmatimonas	0	1.90416	7.49212	1.07573	0.452976	0	0	0	0	0	0	0	11.6521	0.908095	0	0	0	0	2.39653	0	0	7.40964	0	0	0	0	0	0	0.426182	0	0	0.490007	0	0	0	0	0	0	0.557024	0	0	0	0	0	0	0.185862	0.867388	0.518076	0
Hydrothermarchaeota	0	0	0	0	0	0	0	0	0	0	0	0	0	0	0	0	0	0	0	0	0	0	0	0	0	0	0	0	0	0	0	0	0	0	0	0	0	0	0	0	0	0	0	0	0	0	0	0	0
Ignavibacteria	0	1.88781	2.09072	0.564772	1.66211	0	0	0	0.200337	0	0	0	6.18908	0.259142	0.248754	0	1.81121	0	1.67077	0	0	2.01816	0	0.375777	0.459275	0.225064	1.13696	0.120776	0.513084	0	0.621885	0	0	0.80351	0	0	0	0	0	0	0	0	0.626613	0	0	0	0.232102	0	0
Lentisphaerae	0.174993	20.3016	3.06461	6.68561	16.3524	0	0	0	0.533898	1.62225	0	0.290691	7.86463	0.110523	10.0487	0.126519	1.23315	0	3.03431	0	0	2.03914	0	0	2.81386	4.68047	26.9799	0.527425	2.2001	4.74657	0.521292	5.4297	0.370138	5.717	13.7269	0	0	12.0326	7.5351	0	0	0	0	0	0	6.51079	3.49005	0	0
Nitrospinae	0	0	1.60428	0	0	0	0	0	0	0	0	0	1.07904	0	0	0	0	0	0	0	0	5.02193	0	0	0	0	0	0	0	0	0	0	0	0	0	0	0	0	0	0	0	0	0	0	0	0	0	0	0
Nitrospirae	0	0.91856	1.15572	0	0	0	0	0	0	0	0	0	14.4093	1.20701	0	0	0	0	0	0	0	4.97649	0	0	0	0	0	0	0	0	0	0	0	0	0	0	0	0	0.760002	0	0	0	0	0	0	0	0	0	0
Alphaproteobacteria	3.20743	0	5.15358	2.58635	1.0947	0	0	0	0	0	0	0	20.4777	1.33454	0	2.54491	0.382691	0.0893684	0	0	0	20.8904	1.12206	0.686292	0	0.33815	0	0	0.279396	0.0842219	0	0.637945	0	0	0	0	0	0.885775	0	0	0	0	0	0	0	0	0	0	0
Betaproteobacteria	0.324766	0	1.76063	0	0.541877	0	0	0	0	0	0	0	9.52139	0.981229	0	0.278291	0	0	0	0	0	2.62729	0	0	0	0	0	0	0	0	0	0	0	0	0	0	0	0	0	0	0	0	0	0	0	0	0	0	0
Deltaproteobacteria	5.12591	2.00584	13.1436	0.291232	9.10531	2.13473	0	6.12283	3.2934	3.09793	1.55518	2.75695	39.8056	6.45482	3.66101	0.577559	1.06531	1.34363	0	0	0	27.1909	0.823713	0.545047	1.15742	0	0	7.04874	1.07317	0	1.95704	1.28689	0.473697	0	2.1832	0	0	0.659168	5.29092	1.72579	2.13163	0.402117	0	0	0	0	0	0.558968	3.54825
Epsilonproteobacteria	0	0	0.952494	0	0	0	0	0.214425	0.636375	0	0	0	3.6412	0.073885	0.149942	0.678736	0	0.0334776	0.197271	0	0	2.06606	0.113756	0.236918	0	0	0	0	0	0	0	0	0	0	0.202271	0	0	0	0.0904547	0	0	0	0	0	0	0	0	0	0
Gammaproteobacteria	1.11809	1.80037	6.53854	1.22616	2.11957	0	0	0	0.831849	0	0	0	25.0957	3.25848	1.22514	0.88641	0.54551	0.067186	0.863152	0	0	30.9575	0	0.686866	0.481774	0.297818	0	0.531403	0.309301	1.68223	0	0.134317	0.477774	0	0	0	0	0.399155	3.0272	0	0	0	0	0	0	0	0.0995841	0	0
Zetaproteobacteria	0	0	0	0	0	0	0	0	0	0	0	0	0	0	0	0	0	0	0	0	0	0	0	0	0	0	0	0	0	0	0	0	0	0	0	0	0	0	0	0	0	0	0	0	0	0	0	0	0
Other Proteobacteria	0.122038	0	0.0778216	0	0	0	0	0	0	0	0	0	0.757336	0	0	0	0	0	0	0	0	0.30271	0	0	0	0	0	0	0	0	0	0	0	0	0	0	0	0	0	0	0	0	0	0	0	0	0	0	0
Planctomycetes	0.817178	4.2698	0.978911	1.4446	3.00173	0	0	0	0	1.12	0	0	1.70383	0.743146	0.752934	0	0	0	1.59036	0	0	0.494684	0	0	0.337066	1.37235	5.59608	0	0.432134	0.353909	0	0.837551	0.39669	1.37658	2.78728	0	0	1.58662	0	0	0	0	0	0	0	0.489987	2.2736	0	0
Spirochaetes	6.44902	10.2875	17.7333	3.85331	5.85722	0	0	1.56678	0	3.69515	0	0	25.1364	0.910737	6.74721	0.781635	5.49406	0	1.81053	0	0	8.28807	0	0	1.77547	2.52658	0.993666	1.18276	5.68511	1.05206	0	2.73495	0.392616	1.10049	1.31509	0	0	2.6677	7.02093	0	0	0	0	0	0	0.141372	4.23237	0.574947	0
Tenericutes	0	0.622562	1.06241	0.16927	0.783539	0	0	0	0	0	0	0	2.27253	0	0.526042	0	0	0	0	0	0	0	0	0	0	0.0497274	0	0.282801	0.0949568	0.228039	0	0.131851	0	0.0881104	0	0	0	0	0.201524	0	0	0	0	0	0	0	0	0.11969	0
Abundance of extracellular CAZYmes
Taxonomy	GH1	GH2	GH3	GH4	GH5	GH6	GH7	GH8	GH9	GH10	GH11	GH12	GH13	GH15	GH16	GH17	GH18	GH19	GH20	GH21	GH22	GH23	GH25	GH26	GH27	GH28	GH29	GH30	GH31	GH32	GH35	GH36	GH37	GH38	GH39	GH40	GH41	GH42	GH43	GH44	GH45	GH46	GH47	GH48	GH49	GH50	GH51	GH53	GH54
Acidobacteria	0	0	0	0	0	0	0	0	0	0	0	0	0	0	0	0	0	0	0	0	0	0	0	0	0	0	0	0	0	0	0	0	0	0	0	0	0	0	0	0	0	0	0	0	0	0	0	0	0
Actinobacteria	0	0	0	0	0.67745	0	0	0	0	0	0	0	0	0	0	0	0	0	0	0	0	0	0	0	0	0	0	0	0	0	0	0	0	0	0	0	0	0	0	0	0	0	0	0	0	0	0	0	0
Bacteroidetes	0	0.0734768	0	0	0.203677	0	0	0.181906	0.164453	0	0	0	0.324603	0	2.08809	0	0.184864	0	0	0	0	0	0	0	0	2.54839	0	0.101292	0	0	0	0	0	0	0	0	0	0	0.0848752	0	0	0	0	0	0.120438	0	0	0	0
BMS3Abin14	0	0	0	0	0	0	0	0	0	0	0	0	0	0	0	0	0	0	0	0	0	0	0	0	0	0	0	0	0	0	0	0	0	0	0	0	0	0	0	0	0	0	0	0	0	0	0	0	0
Candidate phyla radiation (CPR)	0	0	0	0	0	0	0	0	0	0	0	0	0	0	0	0	0	0	0	0	0	0	0	0	0	0	0	0	0	0	0	0	0	0	0	0	0	0	0	0	0	0	0	0	0	0	0	0	0
Candidatus Delongbacteria	0	0	0	0	0	0	0	0	0	0	0	0	0	0	0	0	0	0	0	0	0	0	0	0	0	0	0	0	0	0	0	0	0	0	0	0	0	0	0	0	0	0	0	0	0	0	0	0	0
Candidatus Desantisbacteria	0	0	0	0	0	0	0	0	0	0	0	0	0	0	0	0	0	0	0	0	0	0	0	0	0	0	0	0	0	0	0	0	0	0	0	0	0	0	0	0	0	0	0	0	0	0	0	0	0
Candidatus Moduliflexus	0	0	0	0	0	0	0	0	0	0	0	0	0	0	0	0	0	0	0	0	0	0	0	0	0	0	0	0	0	0	0	0	0	0	0	0	0	0	0	0	0	0	0	0	0	0	0	0	0
Candidatus Zixibacteria	0	0	0	0	0	0	0	0	0	0	0	0	0	0	0	0	0	0	0	0	0	0	0	0	0	0	0	0	0	0	0	0	0	0	0	0	0	0	0	0	0	0	0	0	0	0	0	0	0
Chlamydiae	0	0	0	0	0	0	0	0	0	0	0	0	0	0	0	0	0	0	0	0	0	0	0	0	0	0	0	0	0	0	0	0	0	0	0	0	0	0	0	0	0	0	0	0	0	0	0	0	0
Chloroflexi	0	0	0	0	0	0	0	0	0	0	0	0	0	0	0	0	0	0	0	0	0	0	0.398698	0	0	0	0	0	0	0	0	0	0	0	0	0	0	0	0	0	0	0	0	0	0	0	0	0	0
Deferrisomatota	0	0	0	0	0	0	0	0	0	0	0	0	0	0	0	0	0	0	0	0	0	0	0	0	0	0	0	0	0	0	0	0	0	0	0	0	0	0	0	0	0	0	0	0	0	0	0	0	0
Dependentiae (TM6)	0	0	0	0	0	0	0	0	0	0	0	0	0	0	0	0	0	0	0	0	0	0	0	0	0	0	0	0	0	0	0	0	0	0	0	0	0	0	0	0	0	0	0	0	0	0	0	0	0
Euryarchaeota	0	0	0	0	0	0	0	0	0	0	0	0	0	0	0	0	0	0	0	0	0	0	0	0	0	0	0	0	0	0	0	0	0	0	0	0	0	0	0	0	0	0	0	0	0	0	0	0	0
Firmicutes	0	0	0	0	0.09653	0	0	0	0.192203	0	0	0	0.0758156	0	0.176194	0	0	0	0	0	0	0	0.597482	0	0	0	0	0.0802964	0	0	0	0	0	0	0	0	0	0	0.52623	0	0	0	0	0	0	0	0.182216	0.125735	0
Fusobacteria	0	0	0	0	0	0	0	0	0	0	0	0	0.0808987	0	0	0	0	0	0	0	0	0	0	0	0	0.0778113	0	0	0	0	0	0	0	0	0	0	0	0	0	0	0	0	0	0	0	0	0	0	0
Gemmatimonas	0	0	0	0	0	0	0	0	0	0	0	0	0	0	0	0	0	0	0	0	0	0	0	0	0	0	0	0	0	0	0	0	0	0	0	0	0	0	0	0	0	0	0	0	0	0	0	0	0
Hydrothermarchaeota	0	0	0	0	0	0	0	0	0	0	0	0	0	0	0	0	0	0	0	0	0	0	0	0	0	0	0	0	0	0	0	0	0	0	0	0	0	0	0	0	0	0	0	0	0	0	0	0	0
Ignavibacteria	0	0	0	0	0.0916492	0	0	0	0	0	0	0	0	0	0.184501	0	0	0	0	0	0	0	0	0	0	0.225064	0	0	0	0	0	0	0	0	0	0	0	0	0	0	0	0	0	0	0	0	0	0	0
Lentisphaerae	0	0	0	0	0	0	0	0	0	0	0	0	1.21909	0	2.26525	0	0	0	0	0	0	0	0	0	0	2.3225	0	0	0	0	0	0	0	0	0.107321	0	0	0	0	0	0	0	0	0	0	0	0	0	0
Nitrospinae	0	0	0	0	0	0	0	0	0	0	0	0	0	0	0	0	0	0	0	0	0	0	0	0	0	0	0	0	0	0	0	0	0	0	0	0	0	0	0	0	0	0	0	0	0	0	0	0	0
Nitrospirae	0	0	0	0	0	0	0	0	0	0	0	0	0.65013	0	0	0	0	0	0	0	0	0	0	0	0	0	0	0	0	0	0	0	0	0	0	0	0	0	0	0	0	0	0	0	0	0	0	0	0
Alphaproteobacteria	0	0	0	0	0	0	0	0	0	0	0	0	1.32887	0	0	0	0	0	0	0	0	0	0	0	0	0	0	0	0	0	0	0	0	0	0	0	0	0	0	0	0	0	0	0	0	0	0	0	0
Betaproteobacteria	0	0	0	0	0	0	0	0	0	0	0	0	0.522948	0	0	0	0	0	0	0	0	0	0	0	0	0	0	0	0	0	0	0	0	0	0	0	0	0	0	0	0	0	0	0	0	0	0	0	0
Deltaproteobacteria	0	0	0	0	3.07167	0	0	1.86686	0	0	0.997938	1.24347	1.179	0.11218	2.27163	0	0	0	0	0	0	0	0	0	0	0	0	2.61717	0	0	0	0	0	0	0	0	0	0	2.38631	0.446845	0.401827	0	0	0	0	0	0	0.558968	2.99623
Epsilonproteobacteria	0	0	0	0	0	0	0	0	0.3044	0	0	0	1.53976	0	0.149942	0	0	0	0	0	0	0	0	0	0	0	0	0	0	0	0	0	0	0	0	0	0	0	0	0	0	0	0	0	0	0	0	0	0
Gammaproteobacteria	0	0	0	0	0	0	0	0	0	0	0	0	2.8237	0	0.873306	0	0	0	0	0	0	0	0	0	0	0.297818	0	0	0	0	0	0	0	0	0	0	0	0	0	0	0	0	0	0	0	0	0	0	0
Zetaproteobacteria	0	0	0	0	0	0	0	0	0	0	0	0	0	0	0	0	0	0	0	0	0	0	0	0	0	0	0	0	0	0	0	0	0	0	0	0	0	0	0	0	0	0	0	0	0	0	0	0	0
Other Proteobacteria	0	0	0	0	0	0	0	0	0	0	0	0	0.184993	0	0	0	0	0	0	0	0	0	0	0	0	0	0	0	0	0	0	0	0	0	0	0	0	0	0	0	0	0	0	0	0	0	0	0	0
Planctomycetes	0	0	0	0	0	0	0	0	0	0	0	0	0	0	0	0	0	0	0	0	0	0	0	0	0	0.408132	0	0	0	0	0	0	0	0.494329	0	0	0	0	0	0	0	0	0	0	0	0	0	0	0
Spirochaetes	0	0	0	0	0.745885	0	0	0	0	0	0	0	1.62699	0	4.67566	0	0.960961	0	0	0	0	0	0	0	0	2.52658	0	0	0	0	0	0	0	0	0	0	0	0	0	0	0	0	0	0	0	0	0	0	0
Tenericutes	0	0	0	0	0	0	0	0	0	0	0	0	0	0	0	0	0	0	0	0	0	0	0	0	0	0	0	0.175186	0	0	0	0	0	0	0	0	0	0	0	0	0	0	0	0	0	0	0	0	0
[truncated: 76 more columns]

## Sheet: Table S4c
Abundance of carbohydrate-active enzymes (CAZYmes)
Taxonomy	GH1	GH2	GH3	GH4	GH5	GH6	GH7	GH8	GH9	GH10	GH11	GH12	GH13	GH15	GH16	GH17	GH18	GH19	GH20	GH21	GH22	GH23	GH25	GH26	GH27	GH28	GH29	GH30	GH31	GH32	GH35	GH36	GH37	GH38	GH39	GH40	GH41	GH42	GH43	GH44	GH45	GH46	GH47	GH48	GH49	GH50	GH51	GH53	GH54
Acidobacteria	0	0	0	0	0	0	0	0	0	0	0	0	0	0	0	0	0	0	0	0	0	0	0	0	0	0	0	0	0	0	0	0	0	0	0	0	0	0	0	0	0	0	0	0	0	0	0	0	0
Actinobacteria	0.918527	4.52942	2.19373	0.0695831	1.44261	0	0	0.09258	0.110604	0	0.0474368	0.0351228	1.9111	0	0.0594783	0	0	0	0	0	0	2.64087	0	0	0	0	1.87974	0.0740434	0.477136	0.0963012	0	1.30983	0	0.478423	0	0	0	0	0.589898	0	0	0	0	0	0	0.862425	0.118753	0.0438899	0.0422463
Bacteroidetes	1.53091	8.47779	7.95507	0.772696	2.71711	0.254208	0	0	0.381291	0.835116	0	0	14.1408	1.51318	4.88273	0.430016	2.52894	0	0.978748	0	0	11.6189	0.431243	0	0.973884	1.33858	6.08212	0.457644	1.77943	0.197575	0.0439108	0.579159	0.508518	0.494155	2.75193	0	0	2.587	4.47179	0	0	0.0795088	0.0676643	0	0	0.339345	1.38719	0.111114	0
BMS3Abin14	0	0	0	0	0	0	0	0	0	0	0	0	0	0	0	0	0	0	0	0	0	0	0	0	0	0	0	0	0	0	0	0	0	0	0	0	0	0	0	0	0	0	0	0	0	0	0	0	0
Candidate phyla radiation (CPR)	0.159319	0.0749525	0.283209	0.0871431	0.324179	0	0	0	0	0	0	0	3.17032	0.439905	0.180035	0	0.209106	0	0	0	0	2.12995	0.0822736	0	0	0	0	0.0785946	0	0	0	0	0	0	0.202993	0	0	0	0	0	0	0	0	0	0	0.208568	0	0	0
Candidatus Delongbacteria	0.162561	2.15658	0.614179	0	0	0	0	0	0	0	0	0	0.71074	0	0.404687	0.543372	0	0	0.175762	0	0	0.295322	0	0	0.828703	0.344542	0.253675	0	0	0	0	0	0	0	0	0	0	0.267647	1.95043	0	0	0	0	0	0	0	0.567873	0	0
Candidatus Desantisbacteria	0	0	0	0	0	0	0	0	0	0	0	0	0	0	0	0	0	0	0	0	0	0	0	0	0	0	0	0	0	0	0	0	0	0	0	0	0	0	0	0	0	0	0	0	0	0	0	0	0
Candidatus Moduliflexus	0	0	0	0	0	0	0	0	0	0	0	0	0	0	0	0	0	0	0	0	0	0	0	0	0	0	0	0	0	0	0	0	0	0	0	0	0	0	0	0	0	0	0	0	0	0	0	0	0
Candidatus Zixibacteria	0	0	0.0451433	0	0	0	0	0	0	0	0	0	1.30892	0	0	0	0	0	0	0	0	0.0613591	0	0	0	0	0	0	0	0.0797914	0	0	0	0	0	0	0	0	0	0	0	0	0	0	0	0	0	0	0
Chlamydiae	0	0	0	0	0	0	0	0	0	0	0	0	0	0	0	0	0	0	0	0	0	0	0	0	0	0	0	0	0	0	0	0	0	0	0	0	0	0	0	0	0	0	0	0	0	0	0	0	0
Chloroflexi	0	0.509062	0.340647	0.0875883	0.491861	0	0	0	0.167562	0.0777522	0	0	0.781393	0.209487	0.122685	0.326423	0.175148	0	0.0512233	0	0	0.665372	0	0	0	0.0909828	0.103203	0	0	0	0.0859038	0	0	0.393031	0.542227	0	0	0	0.0978592	0	0	0	0.131324	0	0	0	0.0939302	0.0534019	0
Deferrisomatota	0	0.36634	0.456198	0	0.91925	0	0	0	0.15152	0	0	0	0.860605	0.0571055	0.239508	0	0.178872	0	0.464549	0	0	0.193253	0	0.0996983	0.119379	0	0.258108	0.121203	0.118728	0	0	0	0	0	0	0	0	0	0	0	0	0	0.102567	0	0	0	0	0	0
Dependentiae (TM6)	0	0.3701	0.164795	0	0	0	0	0	0.137789	0	0	0	0.439303	0	0	0	0	0	0.0815991	0	0	0.137161	0	0	0	0	0	0	0	0	0	0	0	0	0	0	0	0	0.289967	0	0	0	0	0	0	0	0	0	0
Euryarchaeota	0	0	0	0	0	0	0	0	0	0	0	0	0.587635	0	0	0	0	0	0	0	0	1.52194	0	0	0	0	0	0	0	0	0	0	0	0	0	0	0	0	0	0	0	0	0	0	0	0	0	0	0
Firmicutes	1.03438	7.79802	7.14002	0.156054	4.49067	0	0	2.70604	3.39231	0.127741	0	0	6.64436	1.03028	12.1088	0.151714	0.29305	0	1.25359	0	0	8.16525	0.0860464	1.81809	0	0.170173	2.70384	0.170824	0.183781	0	0	0.677933	0	0.164341	0.657827	0	0	1.36127	2.3928	0	0	0	0	0.864647	0	0.835431	0.319095	0	0
Fusobacteria	0	0	0.117599	0	0.124444	0	0	0	0	0	0	0	0.336353	0	0	0	0.0931928	0	0	0	0	0.229998	0	0	0	0.110456	0	0	0.0807436	0	0	0	0	0	0	0	0	0	0	0	0	0	0	0	0	0	0	0	0
Gemmatimonas	0	0.564715	0.339883	0	0.317667	0	0	0	0	0	0	0	5.75656	1.21072	0	0	0	0	0	0	0	3.79156	0	0	0	0	0	0	0.0511038	0.0846883	0	0	0.186349	0	0.13982	0	0	0	0	0	0	0	0	0	0	0	0	0	0
Hydrothermarchaeota	0	0	0	0	0	0	0	0	0	0	0	0	0	0	0	0	0	0	0	0	0	0	0	0	0	0	0	0	0	0	0	0	0	0	0	0	0	0	0	0	0	0	0	0	0	0	0	0	0
Ignavibacteria	0.514018	1.8228	1.86303	0.198911	0.554016	0	0	0	0.389336	0.367299	0	0	2.50416	0.35056	0.77915	0	0.168535	0	0.878053	0	0	0.903168	0	0.426163	0	0.527479	0.702945	0.464959	1.21078	0	0	0.172111	0	0.188448	0.440095	0	0	0.151996	0.602655	0	0	0	0	0	0	0.299075	0.580844	0.271845	0
Lentisphaerae	0.837168	1.62363	2.0526	0.647047	0.489167	0	0	0	0.077348	0.062223	0	0	6.31287	0	0.394344	0.339613	0.413327	0	0.250189	0	0	2.32451	0	0.20417	0	0.597399	0.385203	0	0.541725	0.670272	0	0.745633	0	0.265679	0.296681	0	0	0.675996	0.545479	0	0	0.0681467	0	0	0	0	0.479049	0	0
Nitrospinae	0.0970988	0.263634	0.0526803	0	0.0328837	0	0	0	0	0	0	0	1.42728	0	0	0.319663	0	0	0	0	0	0.445668	0	0	0	0	0	0	0	0	0	0	0	0.0167246	0	0	0	0	0.0577905	0	0	0	0	0	0	0	0	0	0
Nitrospirae	0.192465	0.650182	1.20167	0.704161	0	0.366743	0	0.199791	0.228747	0.567725	0	0	2.18614	0.0690474	0.0831323	0.0395237	0	0.132394	0	0	0	2.45911	0.606045	0.308999	0.361445	0.617232	0	0.245509	0.051651	0	0	0	0	0.169942	0	0	0	0	0.954342	0	0	0	0	0	0	0	0	0.431526	0
Alphaproteobacteria	0.563572	17.9008	6.83976	1.42111	2.60823	0	0	0	0	0	0	0	9.78308	1.24307	7.08259	0.21489	0.456906	0	0.222069	0	0	6.55865	0.246151	0.486918	3.36337	3.66962	14.8115	2.49371	3.13463	0.0988663	0.250933	1.6719	0	0.47409	0.665234	0	0	2.35432	16.2239	0	0	0.0804913	0	0	3.94567	0.714104	1.27382	0.227081	0
Betaproteobacteria	0	0	0	0	0.0643654	0	0	0	0	0	0	0	1.49861	0	0	0.29674	0.0638703	0	0	0	0	1.26173	0	0	0.119542	0	0	0	0	0	0	0.204178	0	0.0697376	0.408234	0	0	0.134673	0	0	0	0	0	0	0	0	0	0	0
Deltaproteobacteria	0.576713	2.97997	4.95232	0.111445	1.09191	0.397875	0	0	0	0.0639822	0	0	13.7968	1.02443	0.638286	0	0.599145	0	0.191641	0	0	8.80194	0	0.106928	0	0.107784	0.189667	0.0637981	0.887111	0.935291	0	0.0734604	0.0939789	0.193501	0	0	0	0.451014	0.946356	0	0	0	0	0	0	0	0.963476	0.76225	0
Epsilonproteobacteria	0.682656	1.4697	2.68939	0.672522	0.351645	0	0	0.193418	0	0	0	0	12.2913	0.674014	0.282039	0	0.0584522	0	0.350892	0	0	3.70649	0	0.165265	0.184658	0.342425	0.792965	0.164826	0.703278	0.134804	0.210636	0.303072	0.346752	0.0774576	0.165263	0	0	0.587534	0.878383	0	0	0	0	0	0	0.0671376	0.553765	0.0714433	0
Gammaproteobacteria	0.953572	7.72939	7.13869	0.56829	2.8689	0	0	0.0532679	0	0.370348	0	0	11.9989	1.87268	6.14263	0	0.663739	0.209749	1.2274	0	0	8.54092	0	0.0885952	0.297036	0.923075	4.09954	0.441111	0.52003	0.0738467	0	0.908861	0.235338	0.662763	3.46037	0	0	1.31956	3.25723	0.127125	0	0	0.205527	0	0	1.16442	0.650182	0.302016	0
Zetaproteobacteria	0	0	0	0	0	0	0	0	0	0	0	0	0	0	0	0	0	0	0	0	0	0	0	0	0	0	0	0	0	0	0	0	0	0	0	0	0	0	0	0	0	0	0	0	0	0	0	0	0
Other Proteobacteria	0.296136	0	0.189446	0.148036	0	0	0	0	0	0	0	0	1.92762	0.060655	0	0	0.186461	0	0	0	0	0.107712	0	0	0	0	0	0	0	0	0	0	0	0	0	0	0	0	0	0	0	0	0	0	0	0	0	0	0
Planctomycetes	0.213297	0.135567	0.494021	0.0396498	0.302739	0	0	0	0.0624162	0.106264	0	0	8.18268	0.949198	0.0969449	0	0.625729	0.205712	0.0495547	0	0	1.42777	0.692482	0	0.115249	0.476246	0.114828	0.0335809	0.818238	0	0.113397	0	0.13307	0.0370814	0.159309	0	0	0.157849	0	0.131369	0	0	0.0267364	0	0	0	0.746483	0	0
Spirochaetes	0.590454	5.75514	5.10332	0.721374	2.23693	0	0	0	0.628652	0	0	0	8.56708	0.376895	2.26237	0.383918	2.61833	0	0.654179	0	0	5.79838	0.242674	0.652284	0.169895	0.668144	4.45437	0.66243	0.676441	0.229026	0.0857601	0.765102	0.143868	0.3301	0.849339	0	0	0.574916	3.08712	0	0	0	0	0	0	4.29073	1.57944	0.341489	0
Tenericutes	0.145359	0.0711591	0.115108	0	0.20149	0	0	0	0.0918071	0	0	0	0.447595	0.221171	0.0681703	0	0	0	0	0	0	0.345555	0	0	0	0.0565603	0	0.070185	0.21769	0	0	0.087976	0	0	0.13573	0	0	0.117148	0.0836637	0	0	0	0	0	0	0	0	0	0
Abundance of extracellular CAZYmes
Taxonomy	GH1	GH2	GH3	GH4	GH5	GH6	GH7	GH8	GH9	GH10	GH11	GH12	GH13	GH15	GH16	GH17	GH18	GH19	GH20	GH21	GH22	GH23	GH25	GH26	GH27	GH28	GH29	GH30	GH31	GH32	GH35	GH36	GH37	GH38	GH39	GH40	GH41	GH42	GH43	GH44	GH45	GH46	GH47	GH48	GH49	GH50	GH51	GH53	GH54
Acidobacteria	0	0	0	0	0	0	0	0	0	0	0	0	0	0	0	0	0	0	0	0	0	0	0	0	0	0	0	0	0	0	0	0	0	0	0	0	0	0	0	0	0	0	0	0	0	0	0	0	0
Actinobacteria	0	0	0	0	0.392666	0	0	0	0	0	0	0	0	0	0	0	0	0	0	0	0	0	0	0	0	0	0	0	0	0	0	0	0	0	0	0	0	0	0	0	0	0	0	0	0	0	0	0	0
Bacteroidetes	0	1.15646	0	0	0.419732	0	0	2.25901	0.297763	0	0	0	1.60417	0	13.0745	0	1.9235	0	0	0	0	0	0	0	0	11.1881	0	1.54836	0	0	0	0	0	0	0	0	0	0	0.187504	0	0	0	0	0	0.79906	0	0	0	0
BMS3Abin14	0	0	0	0	0	0	0	0	0	0	0	0	0	0	0	0	0	0	0	0	0	0	0	0	0	0	0	0	0	0	0	0	0	0	0	0	0	0	0	0	0	0	0	0	0	0	0	0	0
Candidate phyla radiation (CPR)	0	0	0	0	0	0	0	0	0	0	0	0	0	0	0	0	0	0	0	0	0	0	0	0	0	0	0	0	0	0	0	0	0	0	0	0	0	0	0	0	0	0	0	0	0	0	0	0	0
Candidatus Delongbacteria	0	0	0	0	0	0	0	0	0	0	0	0	0	0	0	0	0	0	0	0	0	0	0	0	0	0	0	0	0	0	0	0	0	0	0	0	0	0	0	0	0	0	0	0	0	0	0	0	0
Candidatus Desantisbacteria	0	0	0	0	0	0	0	0	0	0	0	0	0	0	0	0	0	0	0	0	0	0	0	0	0	0	0	0	0	0	0	0	0	0	0	0	0	0	0	0	0	0	0	0	0	0	0	0	0
Candidatus Moduliflexus	0	0	0	0	0	0	0	0	0	0	0	0	0	0	0	0	0	0	0	0	0	0	0	0	0	0	0	0	0	0	0	0	0	0	0	0	0	0	0	0	0	0	0	0	0	0	0	0	0
Candidatus Zixibacteria	0	0	0	0	0	0	0	0	0	0	0	0	0	0	0	0	0	0	0	0	0	0	0	0	0	0	0	0	0	0	0	0	0	0	0	0	0	0	0	0	0	0	0	0	0	0	0	0	0
Chlamydiae	0	0	0	0	0	0	0	0	0	0	0	0	0	0	0	0	0	0	0	0	0	0	0	0	0	0	0	0	0	0	0	0	0	0	0	0	0	0	0	0	0	0	0	0	0	0	0	0	0
Chloroflexi	0	0	0	0	0	0	0	0	0	0	0	0	0	0	0	0	0	0	0	0	0	0	0.407825	0	0	0	0	0	0	0	0	0	0	0	0	0	0	0	0	0	0	0	0	0	0	0	0	0	0
Deferrisomatota	0	0	0	0	0	0	0	0	0	0	0	0	0	0	0	0	0	0	0	0	0	0	0	0	0	0	0	0	0	0	0	0	0	0	0	0	0	0	0	0	0	0	0	0	0	0	0	0	0
Dependentiae (TM6)	0	0	0	0	0	0	0	0	0	0	0	0	0	0	0	0	0	0	0	0	0	0	0	0	0	0	0	0	0	0	0	0	0	0	0	0	0	0	0	0	0	0	0	0	0	0	0	0	0
Euryarchaeota	0	0	0	0	0	0	0	0	0	0	0	0	0	0	0	0	0	0	0	0	0	0	0	0	0	0	0	0	0	0	0	0	0	0	0	0	0	0	0	0	0	0	0	0	0	0	0	0	0
Firmicutes	0	0	0	0	0.282447	0	0	0	0.198307	0	0	0	0.256974	0	0.454684	0	0	0	0	0	0	0	4.30972	0	0	0	0	0.209286	0	0	0	0	0	0	0	0	0	0	1.11953	0	0	0	0	0	0	0	0.305159	0.0714433	0
Fusobacteria	0	0	0	0	0	0	0	0	0	0	0	0	0.257616	0	0	0	0	0	0	0	0	0	0	0	0	0.181095	0	0	0	0	0	0	0	0	0	0	0	0	0	0	0	0	0	0	0	0	0	0	0
Gemmatimonas	0	0	0	0	0	0	0	0	0	0	0	0	0	0	0	0	0	0	0	0	0	0	0	0	0	0	0	0	0	0	0	0	0	0	0	0	0	0	0	0	0	0	0	0	0	0	0	0	0
Hydrothermarchaeota	0	0	0	0	0	0	0	0	0	0	0	0	0	0	0	0	0	0	0	0	0	0	0	0	0	0	0	0	0	0	0	0	0	0	0	0	0	0	0	0	0	0	0	0	0	0	0	0	0
Ignavibacteria	0	0	0	0	0.115569	0	0	0	0	0	0	0	0	0	0.15548	0	0	0	0	0	0	0	0	0	0	0.0909828	0	0	0	0	0	0	0	0	0	0	0	0	0	0	0	0	0	0	0	0	0	0	0
Lentisphaerae	0	0	0	0	0	0	0	0	0	0	0	0	0.585485	0	1.20126	0	0	0	0	0	0	0	0	0	0	0.900409	0	0	0	0	0	0	0	0	0.080305	0	0	0	0	0	0	0	0	0	0	0	0	0	0
Nitrospinae	0	0	0	0	0	0	0	0	0	0	0	0	0	0	0	0	0	0	0	0	0	0	0	0	0	0	0	0	0	0	0	0	0	0	0	0	0	0	0	0	0	0	0	0	0	0	0	0	0
Nitrospirae	0	0	0	0	0	0	0	0	0	0	0	0	0.188403	0	0	0	0	0	0	0	0	0	0	0	0	0	0	0	0	0	0	0	0	0	0	0	0	0	0	0	0	0	0	0	0	0	0	0	0
Alphaproteobacteria	0	0	0	0	0	0	0	0	0	0	0	0	1.10415	0	0	0	0	0	0	0	0	0	0	0	0	0	0	0	0	0	0	0	0	0	0	0	0	0	0	0	0	0	0	0	0	0	0	0	0
Betaproteobacteria	0	0	0	0	0	0	0	0	0	0	0	0	0.239984	0	0	0	0	0	0	0	0	0	0	0	0	0	0	0	0	0	0	0	0	0	0	0	0	0	0	0	0	0	0	0	0	0	0	0	0
Deltaproteobacteria	0	0	0	0	0.180836	0	0	0.0398509	0	0	0.0777966	0.062167	1.78804	0.389694	0.757838	0	0	0	0	0	0	0	0	0	0	0	0	0.173743	0	0	0	0	0	0	0	0	0	0	0.370542	0.12648	0.0276981	0	0	0	0	0	0	0.0253355	0.171023
Epsilonproteobacteria	0	0	0	0	0	0	0	0	0.160495	0	0	0	1.55408	0	0.122685	0	0	0	0	0	0	0	0	0	0	0	0	0	0	0	0	0	0	0	0	0	0	0	0	0	0	0	0	0	0	0	0	0	0
Gammaproteobacteria	0	0	0	0	0	0	0	0	0	0	0	0	3.24345	0	0.238767	0	0	0	0	0	0	0	0	0	0	0.0842347	0	0	0	0	0	0	0	0	0	0	0	0	0	0	0	0	0	0	0	0	0	0	0
Zetaproteobacteria	0	0	0	0	0	0	0	0	0	0	0	0	0	0	0	0	0	0	0	0	0	0	0	0	0	0	0	0	0	0	0	0	0	0	0	0	0	0	0	0	0	0	0	0	0	0	0	0	0
Other Proteobacteria	0	0	0	0	0	0	0	0	0	0	0	0	0.19097	0	0	0	0	0	0	0	0	0	0	0	0	0	0	0	0	0	0	0	0	0	0	0	0	0	0	0	0	0	0	0	0	0	0	0	0
Planctomycetes	0	0	0	0	0	0	0	0	0	0	0	0	0	0	0	0	0	0	0	0	0	0	0	0	0	0.0899066	0	0	0	0	0	0	0	0.111301	0	0	0	0	0	0	0	0	0	0	0	0	0	0	0
Spirochaetes	0	0	0	0	3.29751	0	0	0	0	0	0	0	4.4251	0	8.57971	0	0.269275	0	0	0	0	0	0	0	0	3.50868	0	0	0	0	0	0	0	0	0	0	0	0	0	0	0	0	0	0	0	0	0	0	0
Tenericutes	0	0	0	0	0	0	0	0	0	0	0	0	0	0	0	0	0	0	0	0	0	0	0	0	0	0	0	0.182891	0	0	0	0	0	0	0	0	0	0	0	0	0	0	0	0	0	0	0	0	0
[truncated: 76 more columns]

[truncated: 7 more sheets: Table S4d, Table S5, Table S6, Supple Data1, Supple Data2, Supple Data3, Supple Data4]
